# Supplementary material for: Selective transcriptional regulation by Myc: Experimental design and computational analysis of high-throughput sequencing data
Source: Data Brief. 2015 Feb 12;3:40–6. doi: 10.1016/j.dib.2015.02.003 (PMC4510069; doi:10.1016/j.dib.2015.02.003)
Supplement: Supplementary file 1 — Supplementary data [file mmc1.zip]

Archive with 76 entries (71 files):
- saboEtAl2014_ExtData.R
- README.rtf
- analysisEnvironment.R
- compEpiTools_0.1.tar.gz
- data/
- data/mycSummits.rda
- data/nanostringCE_250000cells.csv
- __MACOSX/
- __MACOSX/data/
- __MACOSX/data/._nanostringCE_250000cells.csv
- data/EuMycReadsD.promoter.rda
- data/nanostring_normalized.csv
- data/deseqRes.rda
- data/EuMycReadsD.distal.rda
- data/DEGlist.rda
- data/peaksRef.rda
- data/EuMycExprBindMat.rda
- data/sabo2014_RNA-Seq_mycER_filtered.csv
- data/mycERexprBindMat.rda
- data/enhancerList.rda
- data/mycERrnaseq.rda
- data/eboxesGRlist.rda
- data/DNAseIpeaks.rda
- data/.DS_Store
- __MACOSX/data/._.DS_Store
- data/mycSummitsRef.rda
- data/C27805.Myc_input_diag.xls
- data/CGIgr.rda
- saboEtAl2014_Figures.R
- saboEtAl2014_ExtData10.R
- figures/
- figures/Fig2c.pdf
- figures/.DS_Store
- __MACOSX/figures/
- __MACOSX/figures/._.DS_Store
- figures/ExtDataFig1e.pdf
- figures/ExtDataFig7d_part1.png
- figures/Fig1a.png
- figures/ExtDataFig5.pdf
- figures/ExtDataFig10d.pdf
- figures/ExtDataFig10c.pdf
- figures/ExtDataFig6a_part2.png
- figures/ExtDataFig1j.pdf
- figures/ExtDataFig8b_part2.pdf
- figures/ExtDataFig8a_part2.pdf
- figures/ExtDataFig2a.pdf
- figures/ExtDataFig4b.png
- figures/ExtDataFig10b.pdf
- figures/ExtDataFig2d_part1.pdf
- figures/ExtDataFig10e.pdf
- figures/ExtDataFig10f.pdf
- figures/ExtDataFig2d_part2.pdf
- __MACOSX/figures/._ExtDataFig2d_part2.pdf
- figures/ExtDataFig10a.pdf
- figures/ExtDataFig4a.pdf
- figures/ExtDataFig9.pdf
- figures/Fig1d.png
- figures/ExtDataFig7d_part4.png
- figures/Fig1c.png
- figures/ExtDataFig7d_part3.png
- figures/ExtDataFig8b_part1.pdf
- figures/ExtDataFig1i.pdf
- figures/ExtDataFig8a_part1.pdf
- figures/Fig2f.pdf
- figures/Fig2a.pdf
- figures/ExtDataFig2b.pdf
- figures/ExtDataFig7b.pdf
- figures/Fig3h_distal.png
- figures/ExtDataFig6a_part1.png
- figures/ExtDataFig2c.pdf
- figures/ExtDataFig1h.pdf
- figures/Fig3h_promoter.png
- figures/Fig1b.png
- figures/ExtDataFig7d_part2.png
- figures/ExtDataFig1f.pdf
- filemapping_GEO.R
