# Supplementary material for: Selective transcriptional regulation by Myc: Experimental design and computational analysis of high-throughput sequencing data
Source: Data Brief. 2015 Feb 12;3:40–6. doi: 10.1016/j.dib.2015.02.003 (PMC4510069; doi:10.1016/j.dib.2015.02.003)
Supplement: Supplementary file 1 — Supplementary data [file mmc1.zip › saboEtAl2014_ExtData.R]

source('analysisEnvironment.R')

# identification of mouse canonical and variant Ebox
	mP2GR= function(x, chr) GRanges(Rle(chr), ranges=IRanges(start=start(x), end(x)))
	chrs= paste('chr', c(1:19,'X','Y'), sep='')
        EboxMotifs= c('CACGTG','CACGCG','CATGCG','CACGAG','CATGTG')
        eboxPos=list()
        for(i in 1:5) eboxPos[[i]]=list()
        for(chrN in chrs) {
                cat(chrN, ' ')
                chrseq=unmasked(Mmusculus[[chrN]])
		eboxPos[[1]][[chrN]]=mP2GR(matchPattern(pattern=DNAString(EboxMotifs[1]), subject=chrseq), chrN)
                for(i in 2:5) {
			res= matchPattern(pattern=DNAString(EboxMotifs[i]), subject=chrseq)
			resC= matchPattern(pattern=reverse(complement(DNAString(EboxMotifs[i]))), subject=chrseq)
			gr= mP2GR(res, chrN)
			grC= mP2GR(resC, chrN)
			eboxPos[[i]][[chrN]]=c(gr, grC, ignore.mcols=TRUE)
		}
        }
        eboxesGRlist=list()
        for(i in 1:5) {
                cat(i, ' ')
		#data=NULL
                #for(chrN in 1:21) data= rbind(data, data.frame(names(eboxPos[[i]])[chrN], start(eboxPos[[i]][[chrN]]), end(eboxPos[[i]][[chrN]])))
		gr= eboxPos[[i]][[1]]
                for(chrN in 2:21) gr= c(gr, eboxPos[[i]][[chrN]])
                eboxesGRlist[[EboxMotifs[i]]]= gr
        }
        save(eboxesGRlist, file='./data/eboxesGRlist.rda', compress=TRUE)

# Myc promoter binding events in EuMyc
	mycEuMycPromPeaks= peaksRefSimple$EuMyc[1:5]
	for(i in 1:5) {
		res= countOverlaps(mycEuMycPromPeaks[[i]], promoterGR)
		mycEuMycPromPeaks[[i]]= mycEuMycPromPeaks[[i]][res>0]
	}

# Myc distal binding events in EuMyc
	mycEuMycDistalPeaks= peaksRefSimple$EuMyc[1:5]
	for(i in 1:5) {
		res= countOverlaps(mycEuMycDistalPeaks[[i]], promoterGR)
		mycEuMycDistalPeaks[[i]]= mycEuMycDistalPeaks[[i]][res==0]
	}

# ExtDataFig1e: ChIP-seq saturation analysis (EuMyc T1 )
plotSat= function(mat, main) {
		mat= rev(mat)
		inds= which(mat[,9]>=70)
		mat =as.matrix(mat[inds,])
		mat[,9]= 100
		plot(mat[1,], type='l', xaxt='n', ylim=c(0,100), col=rainbow(length(inds))[1], xlab='fraction of total ChIP-seq reads', ylab='fraction of total ChIP-seq peaks', main=main)
		for(i in 2:length(inds)) points(mat[i,], type='l', col=rainbow(length(inds))[i])
		axis(1, 1:9, labels=paste(2:10, '0%', sep=''))
		points(colMeans(mat), type='l', col='black', lwd=2.5)
	}
	T1sat= read.table('./data/C27805.Myc_input_diag.xls', skip=1, row.names=1)
	pdf('./figures/ExtDataFig1e.pdf', 3.5, 3.5)
		plotSat(T1sat, '')
	dev.off()

# ExtDataFig1f: Myc ChIP-seq signal for unbound promoters (EuMyc T1 )
	load('./data/EuMycExprBindMat.rda')
	T1bound= rownames(EuMycExprBindMat)[!is.na(EuMycExprBindMat$Myc.T27.int)]
	T1unbound= rownames(EuMycExprBindMat)[is.na(EuMycExprBindMat$Myc.T27.int)]	
	randomChrInds= grep('random', as.character(seqnames(promoterGR)))
	promoterGRnorandom= promoterGR[-randomChrInds]
	pBound= promoterGRnorandom[promoterGRnorandom$gene_symbol %in% T1bound]
	pUnbound= promoterGRnorandom[promoterGRnorandom$gene_symbol %in% T1unbound]
	MycBoundCov= GRcoverage(Object= pBound, bam=ChIPfiles$EuMyc$Myc.T27, Nnorm=TRUE, Snorm=FALSE)
	MycUnboundCov= GRcoverage(Object= pUnbound, bam=ChIPfiles$EuMyc$Myc.T27, Nnorm=TRUE, Snorm=FALSE)
	# random 3Kb regions
	randomROIsStart= sample(1:2.5e8, 30000)
	randomROIs= GRanges(Rle('chr1'), ranges= IRanges(start= randomROIsStart, end= randomROIsStart+3000)) # 2k random regions each of 3Kb
	ovres= countOverlaps(randomROIs, promoterGR)
	randomROIs= randomROIs[ovres==0][1:20000]
	randomCov= GRcoverage(Object= randomROIs, bam=ChIPfiles$EuMyc$Myc.T27, Nnorm=TRUE, Snorm=FALSE)
	mbc= MycBoundCov; mbc[mbc<1]= 1
	muc= MycUnboundCov; muc[muc<1]= 1
	mrc= randomCov; mrc[mrc<1]= 1
	pdf('./figures/ExtDataFig1f.pdf', 4, 4)
		bound= hist(log2(mbc), breaks=seq(0,13,0.5), plot=FALSE)
		unbound= hist(log2(muc), breaks=seq(0,13,0.5), plot=FALSE)
		random= hist(log2(mrc), breaks=seq(0,13,0.5), plot=FALSE)
		plot(bound$breaks[-1], bound$counts/sum(bound$counts), type='l', xlim=c(0,13), ylim=c(0,0.3), 
			xlab='Myc T1 ChIP-seq normalized reads density', ylab='fraction of counts', lwd=2)
		points(unbound$breaks[-1], unbound$counts/sum(unbound$counts), type='l', col='red', lwd=2)
		points(random$breaks[-1], random$counts/sum(random$counts), type='l', col='gray50', lwd=2)
		legend(7,0.3, legend=c('Myc+ promoters','Myc- promoters','random'), col=c('black','red','gray50'), lwd=c(3,3,3), bty='n', cex=0.7)
	dev.off()


# ExtDataFig1h: Pie charts for the annotation of EuMyc Myc peaks
	annres= lapply(peaksRefSimple$EuMyc[1:5], function(x) sapply(GRannotateSimple(x, txdb), length))
	annmat= matrix(unlist(annres), 3, 5)
	colnames(annmat)= names(annres)
	rownames(annmat)= names(annres[[1]])
	pdf('./figures/ExtDataFig1h.pdf', 7, 7)
		layout(matrix(1:6,2,3))
		for(i in 1:ncol(annmat)) {
			main= paste(colnames(annmat)[i], colSums(annmat)[i])
			perc= paste0(round(100*(annmat[,i]/colSums(annmat)[i])), '%')
			labels= paste(annmat[,i], '\n', perc)
			pie(annmat[,i], main= main, labels= labels, clockwise=TRUE)
		}
	dev.off()

# ExtDataFig1i: Myc peaks overlap
	pdf('./figures/ExtDataFig1i.pdf', 4, 4)
		GRoverlap(peaksRefSimple$EuMyc[1:5])
	dev.off()

# ExtDataFig1j: distance of EuMyc Myc peak summits from closer TSS
	EuMycAnnList= list()
	for(cond in names(mycSummitsRef$EuMyc)[1:5]) {
		message(cond)
		EuMycAnnList[[cond]]= GRannotate(mycSummitsRef$EuMyc[[cond]], txdb, EG2GSlist, upstream= 2000, downstream=1000)
	}
	pdf('./figures/ExtDataFig1j.pdf', 4, 4)
		boxplot(lapply(EuMycAnnList, function(x) x$distance_fromTSS), outline=FALSE, ylim=c(0, 7e4), las=3)
	dev.off()

# ExtDataFig2a: association of Myc peaks with promoter marks
	promoterMatchMat= matrix(0, 5, 3)
	rownames(promoterMatchMat)= c('C','P','T1','T2','T3')
	colnames(promoterMatchMat)= c('K4me3','K4me3+K27ac','K4me3+K27ac+RNAPII')
	mycEuMycPromPeaks= peaksRefSimple$EuMyc[1:5]
	for(i in 1:5) {
		res= countOverlaps(mycEuMycPromPeaks[[i]], promoterGR)
		mycEuMycPromPeaks[[i]]= mycEuMycPromPeaks[[i]][res>0]
	}
	# C
		promoterMatchMat['C',1]= length(which(countOverlaps(mycEuMycPromPeaks$Myc.C1, peaksRefSimple$EuMyc$K4me3.C)>0))
		subj= intersect(peaksRefSimple$EuMyc$K4me3.C, peaksRefSimple$EuMyc$K27ac.C1)
		promoterMatchMat['C',2]= length(which(countOverlaps(mycEuMycPromPeaks$Myc.C1, subj)>0))
		subj= intersect(subj, peaksRefSimple$EuMyc$Pol2.C1)
		promoterMatchMat['C',3]= length(which(countOverlaps(mycEuMycPromPeaks$Myc.C1, subj)>0))
		promoterMatchMat['C',]= round(100*promoterMatchMat['C',]/length(mycEuMycPromPeaks$Myc.C1),1)
	# P
		promoterMatchMat['P',1]= length(which(countOverlaps(mycEuMycPromPeaks$Myc.P, peaksRefSimple$EuMyc$K4me3.P)>0))
		subj= intersect(peaksRefSimple$EuMyc$K4me3.P, peaksRefSimple$EuMyc$K27ac.P1)
		promoterMatchMat['P',2]= length(which(countOverlaps(mycEuMycPromPeaks$Myc.P, subj)>0))
		subj= intersect(subj, peaksRefSimple$EuMyc$Pol2.P1)
		promoterMatchMat['P',3]= length(which(countOverlaps(mycEuMycPromPeaks$Myc.P, subj)>0))
		promoterMatchMat['P',]= round(100*promoterMatchMat['P',]/length(mycEuMycPromPeaks$Myc.P),1)
	# T1
		promoterMatchMat['T1',1]= length(which(countOverlaps(mycEuMycPromPeaks$Myc.T27, peaksRefSimple$EuMyc$K4me3.T27)>0))
		subj= intersect(peaksRefSimple$EuMyc$K4me3.T27, peaksRefSimple$EuMyc$K27ac.T27)
		promoterMatchMat['T1',2]= length(which(countOverlaps(mycEuMycPromPeaks$Myc.T27, subj)>0))
		subj= intersect(subj, peaksRefSimple$EuMyc$Pol2.T27)
		promoterMatchMat['T1',3]= length(which(countOverlaps(mycEuMycPromPeaks$Myc.T27, subj)>0))
		promoterMatchMat['T1',]= round(100*promoterMatchMat['T1',]/length(mycEuMycPromPeaks$Myc.T27),1)
	# T2
		promoterMatchMat['T2',1]= length(which(countOverlaps(mycEuMycPromPeaks$Myc.T29, peaksRefSimple$EuMyc$K4me3.T29)>0))
		subj= intersect(peaksRefSimple$EuMyc$K4me3.T29, peaksRefSimple$EuMyc$K27ac.T29)
		promoterMatchMat['T2',2]= length(which(countOverlaps(mycEuMycPromPeaks$Myc.T29, subj)>0))
		subj= intersect(subj, peaksRefSimple$EuMyc$Pol2.T29)
		promoterMatchMat['T2',3]= length(which(countOverlaps(mycEuMycPromPeaks$Myc.T29, subj)>0))
		promoterMatchMat['T2',]= round(100*promoterMatchMat['T2',]/length(mycEuMycPromPeaks$Myc.T29),1)
	# T3
		promoterMatchMat['T3',1]= length(which(countOverlaps(mycEuMycPromPeaks$Myc.T31, peaksRefSimple$EuMyc$K4me3.T31)>0))
		subj= intersect(peaksRefSimple$EuMyc$K4me3.T31, peaksRefSimple$EuMyc$K27ac.T31)
		promoterMatchMat['T3',2]= length(which(countOverlaps(mycEuMycPromPeaks$Myc.T31, subj)>0))
		subj= intersect(subj, peaksRefSimple$EuMyc$Pol2.T31)
		promoterMatchMat['T3',3]= length(which(countOverlaps(mycEuMycPromPeaks$Myc.T31, subj)>0))
		promoterMatchMat['T3',]= round(100*promoterMatchMat['T3',]/length(mycEuMycPromPeaks$Myc.T31),1)
	pdf('./figures/ExtDataFig2a.pdf', 3, 3)
		barplot(t(promoterMatchMat), beside=TRUE, ylim=c(0,100))
	dev.off()

# ExtDataFig2b: association of Myc peaks with distal (enhancer) marks
	distalMatchMat= matrix(0, 5, 3)
	rownames(distalMatchMat)= c('C','P','T1','T2','T3')
	colnames(distalMatchMat)= c('K4me1','K4me1+K27ac','K4me1+K27ac+RNAPII')
	mycEuMycDistalPeaks= peaksRefSimple$EuMyc[1:5]
	for(i in 1:5) {
		res= countOverlaps(mycEuMycDistalPeaks[[i]], promoterGR)
		mycEuMycDistalPeaks[[i]]= mycEuMycDistalPeaks[[i]][res==0]
	}
	# C
		distalMatchMat['C',1]= length(which(countOverlaps(mycEuMycDistalPeaks$Myc.C1, peaksRefSimple$EuMyc$K4me1.C)>0))
		subj= intersect(peaksRefSimple$EuMyc$K4me1.C, peaksRefSimple$EuMyc$K27ac.C1)
		distalMatchMat['C',2]= length(which(countOverlaps(mycEuMycDistalPeaks$Myc.C1, subj)>0))
		subj= intersect(subj, peaksRefSimple$EuMyc$Pol2.C1)
		distalMatchMat['C',3]= length(which(countOverlaps(mycEuMycDistalPeaks$Myc.C1, subj)>0))
		distalMatchMat['C',]= round(100*distalMatchMat['C',]/length(mycEuMycDistalPeaks$Myc.C1),1)
	# P
		distalMatchMat['P',1]= length(which(countOverlaps(mycEuMycDistalPeaks$Myc.P, peaksRefSimple$EuMyc$K4me1.P)>0))
		subj= intersect(peaksRefSimple$EuMyc$K4me1.P, peaksRefSimple$EuMyc$K27ac.P1)
		distalMatchMat['P',2]= length(which(countOverlaps(mycEuMycDistalPeaks$Myc.P, subj)>0))
		subj= intersect(subj, peaksRefSimple$EuMyc$Pol2.P1)
		distalMatchMat['P',3]= length(which(countOverlaps(mycEuMycDistalPeaks$Myc.P, subj)>0))
		distalMatchMat['P',]= round(100*distalMatchMat['P',]/length(mycEuMycDistalPeaks$Myc.P),1)
	# T1
		distalMatchMat['T1',1]= length(which(countOverlaps(mycEuMycDistalPeaks$Myc.T27, peaksRefSimple$EuMyc$K4me1.T27)>0))
		subj= intersect(peaksRefSimple$EuMyc$K4me1.T27, peaksRefSimple$EuMyc$K27ac.T27)
		distalMatchMat['T1',2]= length(which(countOverlaps(mycEuMycDistalPeaks$Myc.T27, subj)>0))
		subj= intersect(subj, peaksRefSimple$EuMyc$Pol2.T27)
		distalMatchMat['T1',3]= length(which(countOverlaps(mycEuMycDistalPeaks$Myc.T27, subj)>0))
		distalMatchMat['T1',]= round(100*distalMatchMat['T1',]/length(mycEuMycDistalPeaks$Myc.T27),1)
	# T2
		distalMatchMat['T2',1]= length(which(countOverlaps(mycEuMycDistalPeaks$Myc.T29, peaksRefSimple$EuMyc$K4me1.T29)>0))
		subj= intersect(peaksRefSimple$EuMyc$K4me1.T29, peaksRefSimple$EuMyc$K27ac.T29)
		distalMatchMat['T2',2]= length(which(countOverlaps(mycEuMycDistalPeaks$Myc.T29, subj)>0))
		subj= intersect(subj, peaksRefSimple$EuMyc$Pol2.T29)
		distalMatchMat['T2',3]= length(which(countOverlaps(mycEuMycDistalPeaks$Myc.T29, subj)>0))
		distalMatchMat['T2',]= round(100*distalMatchMat['T2',]/length(mycEuMycDistalPeaks$Myc.T29),1)
	# T3
		distalMatchMat['T3',1]= length(which(countOverlaps(mycEuMycDistalPeaks$Myc.T31, peaksRefSimple$EuMyc$K4me1.T31)>0))
		subj= intersect(peaksRefSimple$EuMyc$K4me1.T31, peaksRefSimple$EuMyc$K27ac.T31)
		distalMatchMat['T3',2]= length(which(countOverlaps(mycEuMycDistalPeaks$Myc.T31, subj)>0))
		subj= intersect(subj, peaksRefSimple$EuMyc$Pol2.T31)
		distalMatchMat['T3',3]= length(which(countOverlaps(mycEuMycDistalPeaks$Myc.T31, subj)>0))
		distalMatchMat['T3',]= round(100*distalMatchMat['T3',]/length(mycEuMycDistalPeaks$Myc.T31),1)
	pdf('./figures/ExtDataFig2b.pdf', 3, 3)
		barplot(t(distalMatchMat), beside=TRUE, ylim=c(0,100))
	dev.off()

# ExtDataFig2c: checking H3K4me1 / H3K4me3 at the level of promoters and distal Myc binding events in T1 EuMyc (T27)
	readsList= list(K4me1=list(), k4me3=list())
	readsList$K4me1$promoter= GRcoverage(Object= GRsetwidth(mycEuMycPromPeaks$Myc.T27, 6000), bam= ChIPfiles$EuMyc$K4me1.T27, Nnorm=TRUE, Snorm=FALSE)
	readsList$K4me1$distal= GRcoverage(Object= GRsetwidth(mycEuMycDistalPeaks$Myc.T27, 6000), bam= ChIPfiles$EuMyc$K4me1.T27, Nnorm=TRUE, Snorm=FALSE)
	readsList$K4me3$promoter= GRcoverage(Object= GRsetwidth(mycEuMycPromPeaks$Myc.T27, 6000), bam= ChIPfiles$EuMyc$K4me3.T27, Nnorm=TRUE, Snorm=FALSE)
	readsList$K4me3$distal= GRcoverage(Object= GRsetwidth(mycEuMycDistalPeaks$Myc.T27, 6000), bam= ChIPfiles$EuMyc$K4me3.T27, Nnorm=TRUE, Snorm=FALSE)
	promoterK4ratios= log2(readsList$K4me1$promoter/readsList$K4me3$promoter)
	distalK4ratios= log2(readsList$K4me1$distal/readsList$K4me3$distal)
	promoterK4ratios[promoterK4ratios>8]= 8
	distalK4ratios[distalK4ratios>8]= 8
	promoterK4ratios[promoterK4ratios<(-8)]= -8
	distalK4ratios[distalK4ratios<(-8)]= -8
	pdf('./figures/ExtDataFig2c.pdf', 5.5, 4.5)
		hist(promoterK4ratios, breaks=seq(-8, 8, 0.5), xlim=c(-8, 8), ylim=c(0,4000), xlab='log2(H3K4me1/H3K4me3)at\nMyc binding sites (EuMyc T3)', ylab='counts', main='')
		hist(distalK4ratios, breaks=seq(-8, 8, 0.5), border='red', add=TRUE)
		legend(-7, 4000, legend=c('promoter Myc','distal Myc'), col=c('black','red'), lwd=5, bty='n', ncol=1)
	dev.off()

# ExtDataFig2d_part1: density of marks vs density of Myc reads in promoters
	# Myc bound promoters
		randomChrInds= grep('random', as.character(seqnames(promoterGR)))
		promoterGRnorandom= promoterGR[-randomChrInds]
		mycBoundProm= list()
		for(cond in names(peaksRefSimple$EuMyc)[1:5]) {
			message(cond)
			res= countOverlaps(promoterGRnorandom, peaksRefSimple$EuMyc[[cond]])
			mycBoundProm[[cond]]= promoterGRnorandom[res>0]
		}
 	# reads density
		EuMycReadsD.promoter= list()
		conds= c('.C','.P','.T27','.T29','.T31')
		for(cond in 1:length(conds)) {
			message(conds[cond])
			condInds= grep(conds[cond], names(ChIPfiles$EuMyc))
			EuMycReadsD.promoter[[conds[cond]]]= list()
			for(mark in c('Myc','Pol2','K4me1','K4me3','K27ac')) {
				message(mark)
				markInds= grep(mark, names(ChIPfiles$EuMyc))
				EuMycReadsD.promoter[[conds[cond]]][[mark]]= list()
				counter=1
				for(ind in intersect(condInds, markInds)) {
					message(ind)
					res= GRcoverage(Object= mycBoundProm[[cond]], bam= ChIPfiles$EuMyc[[ind]], Nnorm=TRUE, Snorm=FALSE)
					EuMycReadsD.promoter[[conds[cond]]][[mark]][[counter]]= res
					counter=counter+1
				}
			}
		}
		names(EuMycReadsD.promoter)= c('C','P','T1','T2','T3')
		save(EuMycReadsD.promoter, file='./data/EuMycReadsD.promoter.rda', compress=TRUE)
		# taking max over replicates
		for(i in 1:length(EuMycReadsD.promoter)) {
			for(j in 1:length(EuMycReadsD.promoter[[i]])) {
				sig= NULL
				for(k in 1:length(EuMycReadsD.promoter[[i]][[j]])) {
					sig= cbind(sig, EuMycReadsD.promoter[[i]][[j]][[k]])
				}
				if(ncol(sig)>1) {
					sig= apply(sig, 1, max, na.rm=TRUE)
					EuMycReadsD.promoter[[i]][[j]]= sig
				}
				else EuMycReadsD.promoter[[i]][[j]]= EuMycReadsD.promoter[[i]][[j]][[1]]
			}
		}
	# plotting lowess regression of mark vs myc scatterplots
		pdf('./figures/ExtDataFig2d_part1.pdf', 13, 3)
			layout(matrix(1:5,1,5)) # C, P, T1, T2, T3
			for(i in 1:5) {
				Xs= EuMycReadsD.promoter[[i]][['Myc']]
				limits= quantile(Xs, c(0.1, 0.9), na.rm=TRUE)
				outL= c(which(Xs<limits[1]), which(Xs>limits[2]))
				Xs= Xs[-outL]
				Xs[is.na(Xs)]= 0
				for(j in 2:length(EuMycReadsD.promoter[[i]])) {
					Ys= EuMycReadsD.promoter[[i]][[j]]
					Ys= Ys[-outL]
					Ys[is.na(Ys)]= 0
					lowsRegr= lowess(Xs, Ys)
					lowsRegr$y =  lowsRegr$y/ max(lowsRegr$y)
					if(j==2) plot(Xs, Ys, type='n', xlab='Myc reads density', ylab='mark reads density', 
						main=names(EuMycReadsD.promoter)[i], ylim=c(0,1))
					lines(lowsRegr, lwd=2, col=rainbow(4)[j-1])
				}
				if(i==1) legend(max(Xs)/3, 0.35, legend=c('RNAPII','H3K4me1','H3K4me3','H3K27ac'), lwd=3, col=rainbow(4), bty='n')
			}
		dev.off()

# ExtDataFig2d_part2: density of marks vs density of Myc reads at Myc distal sites
	# Myc distal sites, 6Kb across peaks summits as in the heatmaps
		mycEuMycDistalPeaks= lapply(mycSummitsRef$EuMyc[1:5], GRsetwidth, newWidth= 6e3)
		for(i in 1:5) {
			res= countOverlaps(mycEuMycDistalPeaks[[i]], promoterGR)
			gr= mycEuMycDistalPeaks[[i]][res==0]
			randomChrInds= grep('random', as.character(seqnames(gr)))
			gr= gr[-randomChrInds]
			mycEuMycDistalPeaks[[i]]= gr
		}
 	# reads density
		EuMycReadsD.distal= list()
		conds= c('.C','.P','.T27','.T29','.T31')
		for(cond in 1:length(conds)) {
			message(conds[cond])
			condInds= grep(conds[cond], names(ChIPfiles$EuMyc))
			EuMycReadsD.distal[[conds[cond]]]= list()
			for(mark in c('Myc','Pol2','K4me1','K4me3','K27ac')) {
				message(mark)
				markInds= grep(mark, names(ChIPfiles$EuMyc))
				EuMycReadsD.distal[[conds[cond]]][[mark]]= list()
				counter=1
				for(ind in intersect(condInds, markInds)) {
					message(ind)
					res= GRcoverage(Object= mycEuMycDistalPeaks[[cond]], bam= ChIPfiles$EuMyc[[ind]], Nnorm=TRUE, Snorm=FALSE)
					#res= GRcoverage(Object= mycEuMycDistalPeaks[[cond]][1:10], bam= ChIPfiles$EuMyc[[ind]], Nnorm=F, Snorm=F)
					EuMycReadsD.distal[[conds[cond]]][[mark]][[counter]]= res
					counter=counter+1
				}
			}
		}
		names(EuMycReadsD.distal)= c('C','P','T1','T2','T3')
		save(EuMycReadsD.distal, file='./data/EuMycReadsD.distal.rda', compress=TRUE)
		# taking max over replicates
		for(i in 1:length(EuMycReadsD.distal)) {
			for(j in 1:length(EuMycReadsD.distal[[i]])) {
				sig= NULL
				for(k in 1:length(EuMycReadsD.distal[[i]][[j]])) {
					sig= cbind(sig, EuMycReadsD.distal[[i]][[j]][[k]])
				}
				if(ncol(sig)>1) {
					sig= apply(sig, 1, max, na.rm=TRUE)
					EuMycReadsD.distal[[i]][[j]]= sig
				}
				else EuMycReadsD.distal[[i]][[j]]= EuMycReadsD.distal[[i]][[j]][[1]]
			}
		}
	# plotting lowess regression of mark vs myc scatterplots
		pdf('./figures/ExtDataFig2d_part2.pdf', 13, 3)
			layout(matrix(1:5,1,5)) # C, P, T1, T2, T3
			for(i in 1:5) {
				Xs= EuMycReadsD.distal[[i]][['Myc']]
				limits= quantile(Xs, c(0.1, 0.9), na.rm=TRUE)
				outL= c(which(Xs<limits[1]), which(Xs>limits[2]))
				Xs= Xs[-outL]
				Xs[is.na(Xs)]= 0
				for(j in 2:length(EuMycReadsD.distal[[i]])) {
					Ys= EuMycReadsD.distal[[i]][[j]]
					Ys= Ys[-outL]
					Ys[is.na(Ys)]= 0
					lowsRegr= lowess(Xs, Ys)
					lowsRegr$y =  lowsRegr$y/ max(lowsRegr$y)
					if(j==2) plot(Xs, Ys, type='n', xlab='Myc reads density', ylab='mark reads density', 
						main=names(EuMycReadsD.distal)[i], ylim=c(0,1))
					lines(lowsRegr, lwd=2, col=rainbow(4)[j-1])
				}
				if(i==1) legend(200, 0.35, legend=c('RNAPII','H3K4me1','H3K4me3','H3K27ac'), lwd=3, col=rainbow(4), bty='n')
			}
		dev.off()

# ExtDataFig4a: EuMyc DEG hierarchical clustering of samples
	load('./data/DEGlist.rda')
	load('./data/EuMycExprBindMat.rda')
	DEGmat= EuMycExprBindMat[DEGlist$EuMyc$allDEG,1:11]
	DEGmat[DEGmat==0]= min(DEGmat[DEGmat>0]) # replacing 0 with the minimal positive number
	DEGmat= log2(DEGmat/rowMeans(DEGmat[,1:4])) # normalizing to the baseline C
	DEGmat[DEGmat>5]=5
	DEGmat[DEGmat<(-5)]=-5
	pdf('./figures/ExtDataFig4a.pdf', 6, 6)
		plot(hclust(dist(t(DEGmat))), xlab='', ylab='Euclidean distance')
	dev.off()

# ExtDataFig4a: see saboEtAl2014.R

# ExtDataFig4b: EuMyc scatter plot of DEG vs C
	exprmat= EuMycExprBindMat[,1:11]
	exprmat[exprmat==0]= 0.01
	png('./figures/ExtDataFig4b.png', res=400, 3000, 3000)
		layout(matrix(1:4,2,2, byrow=TRUE))
		avgC= rowMeans(exprmat[,1:4])
		avgP= rowMeans(exprmat[,5:8])
		plot(avgC, avgP, pch='.', xlab='C RPKM', ylab='P RPKM', log='xy') # P vs C
			points(avgC[DEGlist$EuMyc$Pup], avgP[DEGlist$EuMyc$Pup], pch='.', col='red')
			points(avgC[DEGlist$EuMyc$Pdown], avgP[DEGlist$EuMyc$Pdown], pch='.', col='blue')
		T1= exprmat$T_1
		names(T1)= rownames(exprmat)
		plot(avgC, T1, pch='.', xlab='C RPKM', ylab='T1 RPKM', log='xy') # T1 vs C
			points(avgC[DEGlist$EuMyc$T1up], T1[DEGlist$EuMyc$T1up], pch='.', col='red')
			points(avgC[DEGlist$EuMyc$T1down], T1[DEGlist$EuMyc$T1down], pch='.', col='blue')
		T2= exprmat$T_2
		names(T2)= rownames(exprmat)
		plot(avgC, T2, pch='.', xlab='C RPKM', ylab='T2 RPKM', log='xy') # T2 vs C
			points(avgC[DEGlist$EuMyc$T2up], T2[DEGlist$EuMyc$T2up], pch='.', col='red')
			points(avgC[DEGlist$EuMyc$T2down], T2[DEGlist$EuMyc$T2down], pch='.', col='blue')
		T3= exprmat$T_3
		names(T3)= rownames(exprmat)
		plot(avgC, T3, pch='.', xlab='C RPKM', ylab='T3 RPKM', log='xy') # T3 vs C
			points(avgC[DEGlist$EuMyc$T3up], T3[DEGlist$EuMyc$T3up], pch='.', col='red')
			points(avgC[DEGlist$EuMyc$T3down], T3[DEGlist$EuMyc$T3down], pch='.', col='blue')
	dev.off()

# defining EuMyc and MycER enhancers, based on distal (aka not in promoters) H3K4me1 peaks not overlapping with CGI
	enhancerList= list(EuMyc=list(), mycER=list())
	for(cond in names(peaksRefSimple$EuMyc)[11:15]) {
		message(cond)
		enhancerList$EuMyc[[cond]]= enhancers(gr= peaksRefSimple$EuMyc[[cond]], txdb, upstream= 2000, downstream= 1000, CGIgr= CGIgr)
	}
	names(enhancerList$EuMyc)= sub('K4me1.', '', names(enhancerList$EuMyc))
	for(cond in names(peaksRefSimple$mycER)[5:6]) {
		message(cond)
		enhancerList$mycER[[cond]]= enhancers(gr= peaksRefSimple$mycER[[cond]], txdb, upstream= 2000, downstream= 1000, CGIgr= CGIgr)
	}
	names(enhancerList$mycER)= sub('K4me1.', 't', names(enhancerList$mycER))
	save(enhancerList, file='./data/enhancerList.rda', compress=TRUE)

# ExtDataFig5: comparing nanostring and RNAseq results
	load('./data/EuMycExprBindMat.rda')
	Nnorm= read.csv('./data/nanostring_normalized.csv', row.names=1) # Nanostring normalized
    sf=as.numeric(Nnorm['Tbp',2:10]/mean(as.numeric(Nnorm['Tbp',2:10])))
    for(i in 2:10) Nnorm[,i]= Nnorm[,i]*sf[i-1] # nornalizing by Tbp housekeeper
	NnormCE= read.csv('./data/nanostringCE_250000cells.csv', row.names=1) # Nanostring normalized and adjusted for cell equivalent
	Nnorm= cbind(Nnorm, Cavg= rowMeans(Nnorm[,c('C1','C2','C3')]), Pavg= rowMeans(Nnorm[,c('P1','P2','P3')]))
	NnormCE= cbind(NnormCE, Cavg= rowMeans(NnormCE[,c('C1.cell.eq','C2.cell.eq','C3.cell.eq')]),
	Pavg= rowMeans(NnormCE[,c('P1.cell.eq','P2.cell.eq','P3.cell.eq')]))
	NnormCE= NnormCE[,-(1:5)]
	deseqResAvg= cbind(Cavg=rowMeans(EuMycExprBindMat[,grep('C_',colnames(EuMycExprBindMat))]),
		Pavg=rowMeans(EuMycExprBindMat[,grep('P_',colnames(EuMycExprBindMat))]),
		EuMycExprBindMat[,grep('T_',colnames(EuMycExprBindMat))])
	colnames(deseqResAvg)= sub('_','', colnames(deseqResAvg))
	plotMat= function(mat, colL, incols=TRUE) {
			X= deseqResAvg[rownames(mat)[1:754],grep(colL, colnames(deseqResAvg))]
			Y= mat[1:754,grep(colL, colnames(mat))]
			#plot(X, Y, xlim=c(0.1,9000), ylim=c(0.1,9000), pch=20, log='xy', xlab='RNA-seq', ylab='Nanostring')
			par(mar=c(9,2,2,2))
			plot(X, Y, xlim=c(0.1,200000), ylim=c(0.1,200000), pch=20, log='xy', xlab='', ylab='', main='')
			if(incols) {
				bins= c('not expr', paste('bin', 1:5, sep=''))
				for(bin in 1:6) {
					inds= grep(bins[bin], mat$note, ignore.case = TRUE)
					points(X[inds], Y[inds], pch=20, col=rainbow(6)[bin])
				}
				legend(800, 100, legend=bins, col=rainbow(6), ncol=1, lwd=2, bty='n')
			}
			abline(0,1)
			abline(0,2, lty=2, col='red', untf=T)
			abline(0,1/2, lty=2, col='red', untf=T)
			abline(0,4, lty=2, col='blue', untf=T)
			abline(0,1/4, lty=2, col='blue', untf=T)
	}
	plotMatLogR= function(mat, Col) {
			Colind= grep(Col, colnames(mat))
			X= log2(deseqResAvg[rownames(mat)[1:754],Col] / deseqResAvg[rownames(mat)[1:754],'Cavg'])
			Y= log2(mat[1:754,Colind] / mat[1:754,'Cavg'])
			plot(X, Y, xlim=c(-8,8), ylim=c(-8,8), pch=20, xlab='', ylab='')
			abline(0,1)
			abline(v=0, lty=2)
			abline(h=0, lty=2)
	}
	pdf('./figures/ExtDataFig5.pdf', 12, 12)
		layout(matrix(1:20,4,5, byrow=TRUE))
		plotMat(Nnorm, colL='Cavg', incols=FALSE)
		plotMat(Nnorm, colL='Pavg', incols=FALSE)
		plotMat(Nnorm, colL='T1', incols=FALSE)
		plotMat(Nnorm, colL='T2', incols=FALSE)
		plotMat(Nnorm, colL='T3', incols=FALSE)
		plot(x=1, y=1, type='n', xaxt='n', yaxt='n', xlab='', ylab='')
		plotMatLogR(Nnorm, 'Pavg')
		plotMatLogR(Nnorm, 'T1')
		plotMatLogR(Nnorm, 'T2')
		plotMatLogR(Nnorm, 'T3')
		plotMat(NnormCE, colL='Cavg', incols=FALSE)
		plotMat(NnormCE, colL='Pavg', incols=FALSE)
		plotMat(NnormCE, colL='T1', incols=FALSE)
		plotMat(NnormCE, colL='T2', incols=FALSE)
		plotMat(NnormCE, colL='T3', incols=FALSE)
		plot(x=1, y=1, type='n', xaxt='n', yaxt='n', xlab='', ylab='')
		plotMatLogR(NnormCE, 'Pavg')
		plotMatLogR(NnormCE, 'T1')
		plotMatLogR(NnormCE, 'T2')
		plotMatLogR(NnormCE, 'T3')
	dev.off()

# ExtDatFig6a: heatmap of promoter and distal P493 Myc binding events with chromatin marks
	# Myc promoter binding events
		mycP493PromPeaks= peaksRefSimple$P493[1:5]
		for(i in 1:5) {
			res= countOverlaps(mycP493PromPeaks[[i]], promoterGR.hsa)
			mycP493PromPeaks[[i]]= mycP493PromPeaks[[i]][res>0]
		}
	# Myc distal binding events
		mycP493DistalPeaks= peaksRefSimple$P493[1:5]
		for(i in 1:5) {
			res= countOverlaps(mycP493DistalPeaks[[i]], promoterGR.hsa)
			mycP493DistalPeaks[[i]]= mycP493DistalPeaks[[i]][res==0]
		}
	# myc promoter peaks
		mycP493PromUnion= mycP493PromPeaks[[1]]
		for(i in 2:length(mycP493PromPeaks)) mycP493PromUnion= union(mycP493PromUnion, mycP493PromPeaks[[i]]) # 13494
		mycP493PromUnion6Kb= GRsetwidth(mycP493PromUnion, newWidth=6000) # 3Kb upstream and downstream the mid point of each region (negative starts are corrected)
		mycPromUnion6KbChr1= mycP493PromUnion6Kb[seqnames(mycP493PromUnion6Kb)=='chr1'] # 1357
		grl= peaksRefSimple$P493 # Myc, Pol2, K4me3, K27ac
		P493PromData= GRheatmapData(grl= grl, refgr = mycP493PromUnion6KbChr1, type= rep('gr', length(grl)), nbins= 10, txdb = txdb.hsa)
		png('./figures/ExtDataFig6a_part1.png', 2500, 2500, res=400)
			GRheatmapPlot(matList= P493PromData, rowLab = FALSE, colLab = TRUE, clusterInds = 1:length(P493PromData))
		dev.off()
	# myc distal peaks in either C, P or one of the T
		mycP493DistalUnion= mycP493DistalPeaks[[1]]
		for(i in 2:length(mycP493DistalPeaks)) mycP493DistalUnion= union(mycP493DistalUnion, mycP493DistalPeaks[[i]]) # 20964
		mycP493DistalUnion6Kb= GRsetwidth(mycP493DistalUnion, newWidth=6000) # 3Kb upstream and downstream the mid point of each region (negative starts are corrected)
		mycP493DistalUnion6KbChr1= mycP493DistalUnion6Kb[seqnames(mycP493DistalUnion6Kb)=='chr1'] # 1887
		P493DistalData= GRheatmapData(grl= grl, refgr = mycP493DistalUnion6KbChr1, type= rep('gr', length(grl)), nbins= 10, txdb = txdb)
		png('./figures/ExtDataFig6a_part2.png', 2500, 2500, res=400)
			GRheatmapPlot(matList= P493DistalData, rowLab = FALSE, colLab = TRUE, clusterInds = 1:length(P493DistalData))
		dev.off()

# ExtDataFig7b: Pie charts for the annotation of MycER Myc peaks
	annres= lapply(peaksRefSimple$mycER[1:2], function(x) sapply(GRannotateSimple(x, txdb), length))
	annmat= matrix(unlist(annres), 3, 2)
	colnames(annmat)= names(annres)
	rownames(annmat)= names(annres[[1]])
	pdf('./figures/ExtDataFig7b.pdf', 5, 4)
		layout(matrix(1:2,1,2))
		for(i in 1:ncol(annmat)) {
			main= paste(colnames(annmat)[i], colSums(annmat)[i])
			perc= paste0(round(100*(annmat[,i]/colSums(annmat)[i])), '%')
			labels= paste(annmat[,i], '\n', perc)
			pie(annmat[,i], main= main, labels= labels, clockwise=TRUE)
		}
	dev.off()

# ExtDataFig7c (table): measuring Myc invasion of active promoters in mycER (proportion of H3K4me3 marked promoters that are Myc bound)
		mycERInvasionMat= matrix(NA,2,5)
		rownames(mycERInvasionMat)= c('0h OHT','4h OHT')
		colnames(mycERInvasionMat)= c('K4me3.total','%','Myc.total','%','Myc/K4me3 %')
		for(i in 1:2) {
			message(i)
			res= countOverlaps(promoterGR, peaksRefSimple$mycER[[i+6]]) # k4me3
			k4me3prom= promoterGR[res>0]
			res= countOverlaps(promoterGR, peaksRefSimple$mycER[[i]]) #myc
			mycProm= promoterGR[res>0]
			mycK4me3prom= countOverlaps(mycProm, k4me3prom) # myc & K4me3
			mycERInvasionMat[i, 1]= length(k4me3prom)
			mycERInvasionMat[i, 2]= round(100*length(k4me3prom) / length(promoterGR))
			mycERInvasionMat[i, 3]= length(mycProm)
			mycERInvasionMat[i, 4]= round(100*length(mycProm) / length(promoterGR))
			mycERInvasionMat[i, 5]= round(100*length(mycK4me3prom) / length(k4me3prom))
		}
		show(mycERInvasionMat)
       	# K4me3.total  % Myc.total  % Myc/K4me3 %
		# 0h OHT       26796 48     20341 37          76
		# 4h OHT       26427 48     25170 45          95

# ExtDataFig6b: Pie charts for the annotation of MycER Myc peaks
	# Myc promoter binding events in EuMyc
	mycEuMycPromPeaks= peaksRefSimple$EuMyc[1:5]
	for(i in 1:5) {
		res= countOverlaps(mycEuMycPromPeaks[[i]], promoterGR)
		mycEuMycPromPeaks[[i]]= mycEuMycPromPeaks[[i]][res>0]
	}

# ExtDataFig7d: MycER heatmap of promoter and distal regions, Myc bound and not
	load('./data/DNAseIpeaks.rda')
	DNAsePeaks= list()
	for(i in 1:4) {
		data= read.table(DNAseIpeaks[[i]], sep='\t')
		gr= GRanges(Rle(as.character(data[,1])), ranges=IRanges(data[,2], data[,3]))
		DNAsePeaks[[i]]= gr
	}
	DNAse.t0h= union(DNAsePeaks[[1]], DNAsePeaks[[2]]) # 46177
	DNAse.t4h= union(DNAsePeaks[[3]], DNAsePeaks[[4]]) # 51561

	# Myc promoter binding events
		mycERPromPeaks= peaksRefSimple$mycER[1:2]
		for(i in 1:2) {
			res= countOverlaps(mycERPromPeaks[[i]], promoterGR)
			mycERPromPeaks[[i]]= mycERPromPeaks[[i]][res>0]
		}
	# Myc distal binding events
		mycERDistalPeaks= peaksRefSimple$mycER[1:2]
		for(i in 1:2) {
			res= countOverlaps(mycERDistalPeaks[[i]], promoterGR)
			mycERDistalPeaks[[i]]= mycERDistalPeaks[[i]][res==0]
		}
	# ExtDataFig7d_part1: heatmap of promoter Myc peaks and additional marks
		mycERPromUnion= union(mycERPromPeaks[[1]], mycERPromPeaks[[2]]) # 10940
		mycERPromUnion6Kb= GRsetwidth(mycERPromUnion, newWidth=6000) # 3Kb upstream and downstream the mid point of each region (negative starts are corrected)
		mycERPromUnion6KbChr1= mycERPromUnion6Kb[seqnames(mycERPromUnion6Kb)=='chr1'] # 584
		grl= c(peaksRefSimple$mycER[c(1:4, 7:8, 5:6, 9:10)], DNAse0h= DNAse.t0h, DNAse4h= DNAse.t4h, CGI=CGIgr) # Myc, Pol2, K4me3, K4me1, K27ac
		mycERPromData= GRheatmapData(grl= grl, refgr = mycERPromUnion6KbChr1, type= rep('gr', length(grl)), nbins= 10, txdb = txdb)
		png('./figures/ExtDataFig7d_part1.png', 3000, 2500, res=400)
			GRheatmapPlot(matList= mycERPromData, rowLab = FALSE, colLab = TRUE, clusterInds = 1:length(mycERPromData))
		dev.off()

	# ExtDataFig7d_part2: heatmap of distal Myc peaks and additional marks
		mycERDistalUnion= union(mycERDistalPeaks[[1]], mycERDistalPeaks[[2]]) # 17399
		mycERDistalUnion6Kb= GRsetwidth(mycERDistalUnion, newWidth=6000) # 3Kb upstream and downstream the mid point of each region (negative starts are corrected)
		mycERDistalUnion6KbChr1= mycERDistalUnion6Kb[seqnames(mycERDistalUnion6Kb)=='chr1'] # 1086
		mycERDistalData= GRheatmapData(grl= grl, refgr = mycERDistalUnion6KbChr1, type= rep('gr', length(grl)), nbins= 10, txdb = txdb)
		png('./figures/ExtDataFig7d_part2.png', 3000, 2500, res=400)
			GRheatmapPlot(matList= mycERDistalData, rowLab = FALSE, colLab = TRUE, clusterInds = 1:length(mycERDistalData))
		dev.off()

	# ExtDataFig7d_part3: heatmap of promoter not Myc bound and additional marks
		mycERUnboundProm= list()
		for(cond in names(peaksRefSimple$mycER)[1:2]) {
			res= countOverlaps(promoterGR, peaksRefSimple$mycER[[cond]])
			mycERUnboundProm[[cond]]= promoterGR[res==0]
		}
		# promoter not Myc bound in any condition
		mycERUnboundPint= intersect(mycERUnboundProm[[1]], mycERUnboundProm[[2]]) # 19091
		mycERUnboundPint6Kb= GRsetwidth(mycERUnboundPint, newWidth=6000) # 3Kb upstream and downstream the mid point of each region (negative starts are corrected)
		mycERUnboundPint6KbChr1= mycERUnboundPint6Kb[seqnames(mycERUnboundPint6Kb)=='chr1'] # 1126
		mycERUnboundPromData= GRheatmapData(grl= grl, refgr = mycERUnboundPint6KbChr1, type= rep('gr', length(grl)), nbins= 10, txdb = txdb)
		png('./figures/ExtDataFig7d_part3.png', 3000, 2500, res=400)
			GRheatmapPlot(matList= mycERUnboundPromData, rowLab = FALSE, colLab = TRUE, clusterInds = 1:length(mycERUnboundPromData))
		dev.off()

	# ExtDataFig7d_part4: heatmap of enhancer sites not Myc bound and additional marks
		load('./data/enhancerList.rda')
		mycEREnhUnion= union(enhancerList$mycER[[1]], enhancerList$mycER[[2]]) # 59221
		# regions boud by myc in at least one mycER condition
		mycERMycUnion= union(peaksRefSimple$mycER[[1]], peaksRefSimple$mycER[[2]]) # 28085
		# enhancer not bound by myc in any EuMyc condition
		res= countOverlaps(mycEREnhUnion, mycERMycUnion)
		mycERUnbEnhUnion= mycEREnhUnion[res==0] # 45856
		# 6Kb around the enhancers and seleection of Chr1 regions for the heatmap
		mycERUnbEnhUnion6Kb= GRsetwidth(mycERUnbEnhUnion, newWidth=6000)
		mycERUnbEnhUnion6KbChr1= mycERUnbEnhUnion6Kb[seqnames(mycERUnbEnhUnion6Kb)=='chr1'] # 3054
		mycERUnbEnhData= GRheatmapData(grl= grl, refgr = mycERUnbEnhUnion6KbChr1, type= rep('gr', length(grl)), nbins= 10, txdb = txdb)
		png('./figures/ExtDataFig7d_part4.png', 3000, 2500, res=400)
			GRheatmapPlot(matList= mycERUnbEnhData, rowLab = FALSE, colLab = TRUE, clusterInds = 1:length(mycERUnbEnhData))
		dev.off()

# ExtDataFig8a: myc ChIP-seq promoter reads density in various mouse systems (EuMyc, 3T9, Serum)
	randomChrInds= grep('random', as.character(seqnames(promoterGR)))
	pS= promoterGR[-randomChrInds]
	# EuMyc
		unionMycPeaks= peaksRef$EuMyc[[1]]
		for(i in 2:5) unionMycPeaks= union(unionMycPeaks, peaksRef$EuMyc[[i]]) # 48649
		res= countOverlaps(pS, unionMycPeaks)
		pMyc= pS[res>0] # 29314 promoters Myc bound
		pDensity= list()
		for(file in unlist(ChIPfiles$EuMyc[c(1,2,5:7)])) {
				cond= basename(file)
				cond= sub('.bam','', cond)
				pDensity[[cond]]= GRcoverage(Object= pMyc, bam= file, Nnorm=TRUE, Snorm=FALSE)
		}
		heatdata= NULL
		for(i in 1:5) heatdata= cbind(heatdata, pDensity[[i]])
		colnames(heatdata)= c('C','P','T1','T2','T3')
		heatdata[heatdata>300]= 300
		colWB= colorRampPalette(c('white','beige'))
		colBR= colorRampPalette(c('beige','red'))
		cols= c(colWB(64), colBR(65)[-1])
		inds= sort(heatdata[,1], decreasing=TRUE, index.return=TRUE)$ix
		pdf('./figures/ExtDataFig8a_part1.pdf',4,6)
			heatmap.2(x=heatdata[inds,], Colv=FALSE, Rowv=FALSE, dendrogram='none',
				scale="none", col=cols, density.info="none", symkey=FALSE,
				trace="none", margins=c(7,1), labRow=FALSE, labCol=NULL)
		dev.off()
# 3T9 (mycER and Serum)
		unionMycPeaks= peaksRef$Serum[[1]]
		for(i in 2:3) unionMycPeaks= union(unionMycPeaks, peaksRef$Serum[[i]])
		for(i in 1:2) unionMycPeaks= union(unionMycPeaks, peaksRef$mycER[[i]]) # 29949
		res= countOverlaps(pS, unionMycPeaks)
		pMyc= pS[res>0] # 1800 promoters Myc bound on chr1
		pDensity= list()
		for(file in unlist(ChIPfiles$Serum[1:3])) {
				cond= paste('serum',basename(file), sep='.')
				cond= sub('.bam','', cond)
				pDensity[[cond]]= GRcoverage(Object= pMyc, bam= file, Nnorm=TRUE, Snorm=FALSE)
		}
		for(file in unlist(ChIPfiles$mycER[1:2])) {
			cond= basename(file)
			cond= sub('.bam','', cond)
			pDensity[[cond]]= GRcoverage(Object= pMyc, bam= file, Nnorm=TRUE, Snorm=FALSE)
		}
		heatdata= NULL
		for(i in 1:5) heatdata= cbind(heatdata, pDensity[[i]])
		colnames(heatdata)= c('SD','SA 1h','SA 2h','OHT 0h','OHT 4h')
		heatdata[heatdata>300]= 300
		inds= sort(heatdata[,1], decreasing=TRUE, index.return=TRUE)$ix
		pdf('./figures/ExtDataFig8a_part2.pdf',4,6)
			heatmap.2(x=heatdata[inds,], Colv=FALSE, Rowv=FALSE, dendrogram='none',
				scale="none", col=cols, density.info="none", symkey=FALSE,
				trace="none", margins=c(7,1), labRow=FALSE, labCol=NULL)
		dev.off()

# ExtDataFig8b: association with CGI and Ebox and histone marks
	load('./data/eboxesGRlist.rda')
	load('./data/enhancerList.rda')
	countOverlap= function(gel, anngel) {
		binvec= gel$enrichment
		binvec[binvec>=20]=19.99
		bins= quantile(binvec, seq(0,1,0.2), na.rm=TRUE)
		overlapRes= rep(0,length(bins)-1)
		totalRes= rep(0,length(bins)-1)
		names(overlapRes)= c('min-20th', '20-40th', '40-60th', '60-80th', '80th-max')		
		for(bin in 1:(length(bins)-1)) {
			inds= which(binvec >= bins[bin] & binvec < bins[bin+1])
			if(length(inds)==0) next()
			totalRes[bin]= length(inds)
			res= countOverlaps(gel[inds], anngel)
			overlapRes[bin]= length(which(res>0))
		}
		return(list(overlap=overlapRes, total=totalRes))
	}
	countOverlapChrom= function(gel, annlist) {
		ovlist=list()
		for(i in 1:length(annlist)) ovlist[[i]]= countOverlap(gel=gel, anngel=annlist[[i]])
		names(ovlist)= names(annlist)
		return(ovlist)
	}
	overlap100bpList=list()
	anyEbox= eboxesGRlist[[1]]
	for(i in 2:length(eboxesGRlist)) anyEbox= union(anyEbox, eboxesGRlist[[i]])
	annlist= list(CGI=CGIgr, canonical=eboxesGRlist[[1]], eboxes= anyEbox)
	# for promoter peaks
		extAnnlist= c(annlist, H3K4me3=peaksRefSimple$EuMyc$K4me3.C); mycGR= GRsetwidth(mycSummitsRef$EuMyc$Myc.C1,200)
		overlap100bpList$mycC.promoter=countOverlapChrom(gel=GRangesInPromoters(mycGR, txdb), annlist=extAnnlist)
		extAnnlist= c(annlist, H3K4me3=peaksRefSimple$EuMyc$K4me3.P); mycGR= GRsetwidth(mycSummitsRef$EuMyc$Myc.P,200)
		overlap100bpList$mycP.promoter=countOverlapChrom(gel=GRangesInPromoters(mycGR, txdb), annlist=extAnnlist)
		extAnnlist= c(annlist, H3K4me3=peaksRefSimple$EuMyc$K4me3.T27); mycGR= GRsetwidth(mycSummitsRef$EuMyc$Myc.T27,200)
		overlap100bpList$mycT1.promoter=countOverlapChrom(gel=GRangesInPromoters(mycGR, txdb), annlist=extAnnlist)
		extAnnlist= c(annlist, H3K4me3=peaksRefSimple$EuMyc$K4me3.T29); mycGR= GRsetwidth(mycSummitsRef$EuMyc$Myc.T29,200)
		overlap100bpList$mycT2.promoter=countOverlapChrom(gel=GRangesInPromoters(mycGR, txdb), annlist=extAnnlist)
		extAnnlist= c(annlist, H3K4me3=peaksRefSimple$EuMyc$K4me3.T31); mycGR= GRsetwidth(mycSummitsRef$EuMyc$Myc.T31,200)
		overlap100bpList$mycT3.promoter=countOverlapChrom(gel=GRangesInPromoters(mycGR, txdb), annlist=extAnnlist)
	# for "enhancer" peaks
		mycGR= GRsetwidth(mycSummitsRef$EuMyc$Myc.C1,200)
			res= countOverlaps(mycGR, enhancerList$EuMyc$C)
			extAnnlist= c(annlist, H3K4me1=peaksRefSimple$EuMyc$K4me1.C, H3K27ac= peaksRefSimple$EuMyc$K27ac.C)
			overlap100bpList$mycC.enh=countOverlapChrom(gel=mycGR[res>0], annlist=extAnnlist)
		mycGR= GRsetwidth(mycSummitsRef$EuMyc$Myc.P,200)
			res= countOverlaps(mycGR, enhancerList$EuMyc$P)
			extAnnlist= c(annlist, H3K4me1=peaksRefSimple$EuMyc$K4me1.P, H3K27ac= peaksRefSimple$EuMyc$K27ac.P)
			overlap100bpList$mycP.enh=countOverlapChrom(gel=mycGR[res>0], annlist=extAnnlist)
		mycGR= GRsetwidth(mycSummitsRef$EuMyc$Myc.T27,200)
			res= countOverlaps(mycGR, enhancerList$EuMyc$T27)
			extAnnlist= c(annlist, H3K4me1=peaksRefSimple$EuMyc$K4me1.T27, H3K27ac= peaksRefSimple$EuMyc$K27ac.T27)
			overlap100bpList$mycT1.enh=countOverlapChrom(gel=mycGR[res>0], annlist=extAnnlist)
		mycGR= GRsetwidth(mycSummitsRef$EuMyc$Myc.T29,200)
			res= countOverlaps(mycGR, enhancerList$EuMyc$T29)
			extAnnlist= c(annlist, H3K4me1=peaksRefSimple$EuMyc$K4me1.T29, H3K27ac= peaksRefSimple$EuMyc$K27ac.T29)
			overlap100bpList$mycT2.enh=countOverlapChrom(gel=mycGR[res>0], annlist=extAnnlist)
		mycGR= GRsetwidth(mycSummitsRef$EuMyc$Myc.T31,200)
			res= countOverlaps(mycGR, enhancerList$EuMyc$T31)
			extAnnlist= c(annlist, H3K4me1=peaksRefSimple$EuMyc$K4me1.T31, H3K27ac= peaksRefSimple$EuMyc$K27ac.T31)
			overlap100bpList$mycT3.enh=countOverlapChrom(gel=mycGR[res>0], annlist=extAnnlist)
	plotFun2= function(data) {
			layout(matrix(1:6, 1, 6, byrow=TRUE))
			par(mar=c(3,3,1,1))
			cols= c('black',rainbow(4))
			for(i in 1:5) {
				percs= 100*data[[i]][[2]]$overlap/data[[i]][[2]]$total # canonical Ebox
				plot(1:5, percs, xaxt='n', ylim=c(0,100), ylab='', xlab='', col=cols[1], type='l', main=names(data)[i], cex.main=0.9, lwd=1.5)
				axis(side=1, at=1:5, labels=c('min-20th', '20-40th', '40-60th', '60-80th', '80-100th'))
				inds= c(7,1,8)
				for(j in 1:length(data[[i]])) {# .. anyEbox, CGI and K4me3
					percs= 100*data[[i]][[j]]$overlap/data[[i]][[j]]$total
					points(1:5, percs, col=cols[j], type='l', lwd=1.5)
				}
			}
			mp=barplot(rep(length(data[[1]]),length(data[[1]])), col=cols[1:length(data[[1]])], xlab='', ylab='', horiz=TRUE, xaxt='n')
			text(1, mp, labels= names(data[[1]]), pos=4, col='black')
	}
	pdf('./figures/ExtDataFig8b_part1.pdf', 11, 2)
		plotFun2(overlap100bpList[grep('promoter', names(overlap100bpList))])
	dev.off()
	pdf('./figures/ExtDataFig8b_part2.pdf', 11, 2)
		plotFun2(overlap100bpList[grep('enh', names(overlap100bpList))])
	dev.off()

# ExtDataFig9: GO analysis of DEG up and down in EuMyc and 3T9 mycER
	load('./data/DEGlist.rda')
	load('./data/EuMycExprBindMat.rda')
	load('./data/mycERexprBindMat.rda')
	gs2EGlist= as.list(org.Mm.egSYMBOL2EG)
	goMatFun= function(golist) {
		goTerms= NULL
		for(i in 1:length(golist)) goTerms= c(goTerms, golist[[i]][,'GO.ID'])
		goTerms= unique(as.character(goTerms))
		goMat= matrix(NA, length(goTerms), length(golist))
		rownames(goMat)= goTerms
		colnames(goMat)= sub('.GO$','',names(golist))
		# filling goMatrix
		for(i in 1:length(golist)) {
			rownames(golist[[i]])= golist[[i]][,'GO.ID']
			pValues= as.numeric(gsub('<','',golist[[i]][,'classic'], fixed=T))
			goMat[ golist[[i]][,'GO.ID'] ,i]= -10*log(pValues,10)
		}
		goMat[is.na(goMat)]= 0
		gotermList= as.list(GOTERM)
		goterms= sapply(gotermList[goTerms], Term)		
		goterms= paste(goTerms, substr(goterms,1,55))
		goMat= data.frame(goterms, goMat)
		return(goMat)
	}
	GOresList= list()
	# Up
		gsT1= DEGlist$EuMyc$T1up[!is.na(EuMycExprBindMat[DEGlist$EuMyc$T1up, 'Myc.T27.int'])]
		gsT2= DEGlist$EuMyc$T2up[!is.na(EuMycExprBindMat[DEGlist$EuMyc$T2up, 'Myc.T29.int'])]
		gsT3= DEGlist$EuMyc$T3up[!is.na(EuMycExprBindMat[DEGlist$EuMyc$T3up, 'Myc.T31.int'])]
		gsEuMycUp= unique(c(gsT1, gsT2, gsT3))
		gsMycERUp= DEGlist$mycER$t4hUp[!is.na(mycERexprBindMat[DEGlist$mycER$t4hUp, 'Myc.4h.int'])]
		GOresList$up.EuMyc= topGOres(ids= unique(as.character(gs2EGlist[gsEuMycUp])), Pthr=1e-10, maxN= 2000, minN=10, orgdb= org.Mm.eg.db)
		GOresList$up.MycER= topGOres(ids= unique(as.character(gs2EGlist[gsMycERUp])), Pthr=1e-10, maxN= 2000, minN=10, orgdb= org.Mm.eg.db)
	# Down
		gsT1= DEGlist$EuMyc$T1down[!is.na(EuMycExprBindMat[DEGlist$EuMyc$T1down, 'Myc.T27.int'])]
		gsT2= DEGlist$EuMyc$T2down[!is.na(EuMycExprBindMat[DEGlist$EuMyc$T2down, 'Myc.T29.int'])]
		gsT3= DEGlist$EuMyc$T3down[!is.na(EuMycExprBindMat[DEGlist$EuMyc$T3down, 'Myc.T31.int'])]
		gsEuMycDown= unique(c(gsT1, gsT2, gsT3))
		gsMycERDown= DEGlist$mycER$t4hDown[!is.na(mycERexprBindMat[DEGlist$mycER$t4hDown, 'Myc.4h.int'])]
		GOresList$down.EuMyc= topGOres(ids= unique(as.character(gs2EGlist[gsEuMycDown])), Pthr=1e-10, maxN= 2000, minN=10, orgdb= org.Mm.eg.db)
		GOresList$down.MycER= topGOres(ids= unique(as.character(gs2EGlist[gsMycERDown])), Pthr=1e-10, maxN= 2000, minN=10, orgdb= org.Mm.eg.db)
	# simplifying GO terms
		for(i in 1:length(GOresList)) {
			message(i)
			selGOterms= simplifyGOterms(goterms=GOresList[[i]]$GO.ID, maxOverlap= 0.6, ontology='BP')
			inds= which(GOresList[[i]]$GO.ID %in% selGOterms)
			GOresList[[i]]= GOresList[[i]][inds,]
		}
	goMat= goMatFun(GOresList)
	pdf('./figures/ExtDataFig9.pdf', 8, 13)
		cpBR= colorRampPalette(c('beige','red'))
		res=heatmap.2(as.matrix(goMat[,-1]), breaks=seq(0, 300, length.out=129), col=cpBR(128), Colv=NULL, dendrogram='row', trace='none', 
		density.info='none', labRow=goMat[,1], margins=c(10,20), colsep=1:(nrow(goMat)-1))
	dev.off()

	# venn diagram
	length(intersect(gsEuMycUp, gsMycERUp)) # 374
	length(which(!(gsEuMycUp %in% gsMycERUp)))	# 3077
	length(which(!(gsMycERUp %in% gsEuMycUp))) # 632
	length(intersect(gsEuMycDown, gsMycERDown)) # 216
	length(which(!(gsEuMycDown %in% gsMycERDown)))	# 1441
	length(which(!(gsMycERDown %in% gsEuMycDown))) # 638


#####################################
######### Session info ############
#####################################
sessionInfo()
	# R version 3.0.2 (2013-09-25)
	# Platform: x86_64-unknown-linux-gnu (64-bit)

	# locale:
	# [1] C

	# attached base packages:
	# [1] parallel  stats     graphics  grDevices utils     datasets  methods  
	# [8] base     

	# other attached packages:
	#  [1] BSgenome.Mmusculus.UCSC.mm9_1.3.19      
	#  [2] BSgenome_1.30.0                         
	#  [3] org.Hs.eg.db_2.10.1                     
	#  [4] TxDb.Hsapiens.UCSC.hg19.knownGene_2.10.1
	#  [5] compEpiTools_0.1                        
	#  [6] org.Mm.eg.db_2.10.1                     
	#  [7] TxDb.Mmusculus.UCSC.mm9.knownGene_2.10.1
	#  [8] GenomicFeatures_1.14.5                  
	#  [9] gplots_2.13.0                           
	# [10] Rsamtools_1.14.3                        
	# [11] Biostrings_2.30.1                       
	# [12] GenomicRanges_1.14.4                    
	# [13] XVector_0.2.0                           
	# [14] IRanges_1.20.7                          
	# [15] topGO_2.14.0                            
	# [16] SparseM_1.03                            
	# [17] GO.db_2.10.1                            
	# [18] RSQLite_0.11.4                          
	# [19] DBI_0.2-7                               
	# [20] AnnotationDbi_1.24.0                    
	# [21] Biobase_2.22.0                          
	# [22] BiocGenerics_0.8.0                      
	# [23] graph_1.40.1                            

	# loaded via a namespace (and not attached):
	#  [1] KernSmooth_2.23-12 RCurl_1.95-4.1     XML_3.98-1.1       biomaRt_2.18.0    
	#  [5] bitops_1.0-6       caTools_1.16       gdata_2.13.3       grid_3.0.2        
	#  [9] gtools_3.3.1       lattice_0.20-29    rtracklayer_1.22.7 stats4_3.0.2      
	# [13] tools_3.0.2        zlibbioc_1.8.0  
