# Supplementary material for: Selective transcriptional regulation by Myc: Experimental design and computational analysis of high-throughput sequencing data
Source: Data Brief. 2015 Feb 12;3:40–6. doi: 10.1016/j.dib.2015.02.003 (PMC4510069; doi:10.1016/j.dib.2015.02.003)
Supplement: Supplementary file 1 — Supplementary data [file mmc1.zip › data/sabo2014_RNA-Seq_mycER_filtered.csv]

geneID	4sU.t0h	4sU.t4h
0610007P14Rik	10.419	15.458
0610009B22Rik	4.244	3.814
0610009D07Rik	13.668	15.643
0610009O20Rik	5.909	5.554
0610010B08Rik	6.751	10.257
0610010F05Rik	9.526	10.815
0610010K14Rik	10.453	12.849
0610011F06Rik	6.284	11.369
0610012G03Rik	6.197	7.633
0610030E20Rik	8.163	9.551
0610031J06Rik	10.368	9.998
0610037L13Rik	9.538	9.192
0610038B21Rik	4.294	4.841
0610039K10Rik	1.661	1.379
1110001A16Rik	9.372	10.901
1110001J03Rik	6.592	7.155
1110002L01Rik	7.704	7.326
1110004E09Rik	8.525	9.451
1110004F10Rik	17.852	20.049
1110007C09Rik	7.095	5.357
1110008F13Rik	15.671	16.039
1110008J03Rik	3.427	8.638
1110008L16Rik	5.676	6.052
1110008P14Rik	9.177	10.354
1110012L19Rik	4.142	4.342
1110032A03Rik	2.724	2.303
1110037F02Rik	12.998	12.258
1110038B12Rik	52.878	52.02
1110038F14Rik	10.38	11.157
1110051M20Rik	9.775	8.058
1110057K04Rik	9.237	10.015
1110058L19Rik	3.767	3.748
1110059E24Rik	9.651	9.327
1110059G10Rik	1.886	2.109
1110065P20Rik	10.503	10.325
1190002N15Rik	3.862	6.609
1190005I06Rik	1.76	3.071
1190007I07Rik	3.584	4.684
1200014J11Rik	6.584	5.376
1500004A13Rik	8.703	7.947
1500011B03Rik	6.255	7.652
1500011K16Rik	4.121	6.223
1500012F01Rik	37.397	34.816
1500015A07Rik	3.504	3.825
1500017E21Rik	1.421	1.11
1600002H07Rik	7.374	8.174
1600002K03Rik	4.796	5.476
1600012H06Rik	10.067	11.499
1600014C10Rik	1.772	1.777
1600029O15Rik	2.817	2.673
1700001K19Rik	2.37	1.675
1700001P01Rik	7.017	6.042
1700008J07Rik	4.84	5.139
1700012B15Rik	12.711	12.438
1700017B05Rik	11.543	14.256
1700018L02Rik	1.9	2.3
1700019L03Rik	16.563	11.083
1700020I14Rik	16.582	14.681
1700021F05Rik	9.952	14.283
1700021K19Rik	6.408	5.19
1700024P16Rik	2.346	2.158
1700025G04Rik	4.273	4.114
1700028K03Rik	2.958	3.379
1700029I15Rik	1.676	2.589
1700029J07Rik	1.399	2.976
1700030K09Rik	7.109	8.557
1700037C18Rik	2.486	2.576
1700037H04Rik	14.407	15.426
1700047I17Rik2	11.652	9.303
1700048O20Rik	7.287	6.509
1700049G17Rik	1.098	1.394
1700052K11Rik	3.793	2.904
1700052N19Rik	7.435	8.456
1700066M21Rik	4.321	6.01
1700067K01Rik	2.769	4.817
1700084J12Rik	3.339	2.298
1700086O06Rik	4.854	4.812
1700088E04Rik	8.448	8.275
1700092M07Rik	6.706	9.382
1700094D03Rik	5.18	4.353
1700109H08Rik	17.255	14.152
1700120K04Rik	3.173	2.566
1700123O20Rik	10.963	8.873
1700128F08Rik	4.3	3.655
1810009A15Rik	31.104	26.32
1810011O10Rik	4.988	2.155
1810013L24Rik	15.256	13.919
1810014B01Rik	7.9	8.941
1810022K09Rik	23.842	27.361
1810024B03Rik	1.397	1.642
1810026J23Rik	10.024	12.358
1810030O07Rik	11.973	11.328
1810032O08Rik	25.024	27.65
1810037I17Rik	11.73	8.481
1810043G02Rik	5.176	5.618
1810043H04Rik	10.607	11.697
1810055G02Rik	13.321	14.333
1810058I24Rik	9.889	11.555
1810062O18Rik	8.459	6.93
2010001M06Rik	1.944	2.597
2010012O05Rik	5.855	5.706
2010015L04Rik	3.364	3.055
2010107E04Rik	20.354	21.893
2010109I03Rik	2.225	2.454
2010111I01Rik	13.162	12.385
2010204K13Rik	3.439	4.796
2010320M18Rik	3.372	3.465
2200002D01Rik	12.105	8.244
2210013O21Rik	13.081	12.591
2210015D19Rik	4.445	4.462
2210016L21Rik	6.118	9.407
2210018M11Rik	11.988	9.651
2210404J11Rik	5.892	7.592
2210408I21Rik	2.359	2.582
2300009A05Rik	6.175	8.415
2310003H01Rik	5.2	7.023
2310009B15Rik	3.325	4.676
2310011J03Rik	10.038	9.658
2310014L17Rik	7.202	5.668
2310022A10Rik	4.712	4.806
2310022B05Rik	12.448	14.288
2310030G06Rik	2.37	1.287
2310033P09Rik	13.853	13.605
2310035C23Rik	6.506	6.842
2310036O22Rik	29.573	27.794
2310039H08Rik	4.875	6.574
2310044G17Rik	8.66	12.385
2310045N01Rik	5.824	5.571
2310047M10Rik	1.713	2.092
2310057M21Rik	9.114	10.269
2310061I04Rik	11.333	15.76
2310061J03Rik	10.129	8.621
2310067B10Rik	5.314	5.815
2310068J16Rik	6.371	7.384
2410002F23Rik	21.714	25.821
2410004B18Rik	9.839	9.839
2410006H16Rik	45.111	44.051
2410015M20Rik	15.375	17.239
2410016O06Rik	5.416	9.415
2410018L13Rik	2.805	2.169
2410076I21Rik	11.218	6.637
2410089E03Rik	12.261	9.685
2410127L17Rik	14.261	21.026
2410131K14Rik	5.914	8.764
2510002D24Rik	5.71	6.32
2510003E04Rik	5.303	5.572
2510039O18Rik	9.067	10.986
2610001J05Rik	10.263	9.388
2610002J02Rik	5.112	5.118
2610002M06Rik	2.2	2.596
2610005L07Rik	37.316	44.088
2610008E11Rik	3.802	2.355
2610015P09Rik	2.415	2.874
2610020H08Rik	5.011	4.728
2610028H24Rik	2.097	1.86
2610034B18Rik	6.277	8.575
2610035D17Rik	2.014	2.23
2610203C20Rik	44.086	40.427
2610301B20Rik	4.473	9.055
2610306M01Rik	1.735	1.387
2610318N02Rik	11.052	7.761
2610507B11Rik	22.306	24.853
2610524H06Rik	10.254	11.361
2700029M09Rik	17.316	17.715
2700049A03Rik	4.641	4.76
2700050L05Rik	12.678	12.817
2700060E02Rik	19.109	21.467
2700062C07Rik	8.32	7.446
2700081O15Rik	9.025	7.279
2700086A05Rik	3.635	3.56
2700089E24Rik	12.507	13.938
2700094K13Rik	22.403	22.291
2700097O09Rik	3.239	2.259
2700099C18Rik	9.438	7.772
2810001G20Rik	3.067	3.639
2810002D19Rik	10.026	10.369
2810004N23Rik	10.635	11.781
2810006K23Rik	5.311	5.116
2810008D09Rik	13.1	13.045
2810021J22Rik	2.252	2.521
2810025M15Rik	14.127	14.278
2810047C21Rik1	1.639	2.296
2810403A07Rik	19.149	16.468
2810403D21Rik	1.85	2.785
2810408M09Rik	9.107	15.137
2810410L24Rik	3.953	3.073
2810417H13Rik	24.748	24.241
2810428I15Rik	12.127	10.915
2810429I04Rik	2.454	4.294
2810442I21Rik	2.318	2.061
2810474O19Rik	21.621	20.293
2900002K06Rik	10.297	8.83
2900026A02Rik	12.141	12.466
2900060B14Rik	3.066	3.363
2900097C17Rik	23.766	27.094
3000002C10Rik	6.694	9.121
3010026O09Rik	4.659	2.444
3110001D03Rik	7.059	7.435
3110001I22Rik	6.255	5.177
3110002H16Rik	7.936	9.839
3110009E18Rik	1.633	2.991
3110021A11Rik	3.092	3.332
3110040N11Rik	5.612	6.073
3110043O21Rik	4.554	3.931
3110057O12Rik	1.079	1.201
3110062M04Rik	2.297	2.581
3110070M22Rik	1.114	1.925
3110082I17Rik	13.145	16.171
3300002I08Rik	2.223	2.498
3830406C13Rik	3.398	3.014
4632415L05Rik	6.578	9.134
4632427E13Rik	18.315	18.075
4632434I11Rik	5.152	4.711
4833420G17Rik	12.053	11.696
4833439L19Rik	14.03	15.021
4921524J17Rik	9.074	8.85
4921531C22Rik	1.526	1.463
4922501C03Rik	6.046	6.168
4930402H24Rik	4.833	2.085
4930404I05Rik	7.119	5.782
4930404N11Rik	4.566	7.235
4930422G04Rik	6.877	6.176
4930427A07Rik	7.155	6.247
4930429B21Rik	1.049	1.24
4930430F08Rik	4.293	5.895
4930444A02Rik	3.548	4.996
4930453N24Rik	15.638	19.457
4930503L19Rik	11.418	9.738
4930507D05Rik	3.37	4.09
4930511M06Rik	5.974	6.159
4930512B01Rik	6.491	5.335
4930513N10Rik	2.599	2.339
4930519F09Rik	12.195	12.546
4930526I15Rik	6.71	6.579
4930528A17Rik	2.165	2.337
4930529C04Rik	1.748	4.526
4930539J05Rik	7.51	6.266
4930563E22Rik	1.5	2.51
4930579G24Rik	8.056	8.117
4930581F22Rik	4.878	3.946
4931406C07Rik	4.662	3.816
4931406P16Rik	10.61	10.745
4931414P19Rik	3.013	2.362
4931428F04Rik	7.922	4.702
4931440F15Rik	1.162	2.341
4932416H05Rik	2.88	2.545
4932438A13Rik	5.854	5.809
4933404O12Rik	3.962	4.097
4933407K13Rik	22.13	18.306
4933409K07Rik	7.598	8.188
4933411K20Rik	5.582	6.735
4933413G19Rik	3.024	2.589
4933426M11Rik	5.032	4.506
4933427D14Rik	7.173	8.094
4933427E11Rik	2.572	2.97
4933434E20Rik	17.585	18.19
4933436C20Rik	4.233	8.441
4933439C10Rik	7.167	5.274
5031439G07Rik	7.838	11.523
5430405H02Rik	8.625	7.919
5430417L22Rik	5.962	8.973
5530601H04Rik	6.661	5.884
5730408K05Rik	13.553	11.844
5730455P16Rik	7.01	7.245
5730507C01Rik	11.116	8.865
5730508B09Rik	1.308	1.494
5730559C18Rik	2.449	1.554
5730577I03Rik	3.408	3.726
5830415F09Rik	6.356	7.542
5830417I10Rik	18.285	18.491
5830418K08Rik	13.108	14.251
5830432E09Rik	4.923	3.193
6030419C18Rik	3.903	4.632
6030458C11Rik	14.205	17.225
6230400D17Rik	8.891	9.765
6330408A02Rik	2.413	2.605
6330549D23Rik	5.8	5.593
6430562O15Rik	3.67	3.667
6720401G13Rik	5.85	6.283
6720489N17Rik	2.15	3.262
6820431F20Rik	42.972	50.911
7530420F21Rik	6.864	5.71
8030462N17Rik	8.726	8.808
8430410A17Rik	11.069	12.157
8430419L09Rik	2.321	3.496
8430429K09Rik	2.644	3.011
9030025P20Rik	11.643	15.02
9030624J02Rik	5.952	5.422
9130008F23Rik	7.73	8.788
9130011E15Rik	10.097	8.32
9130023H24Rik	2.425	2.724
9130206I24Rik	4.423	3.371
9130401M01Rik	12.787	15.933
9230110C19Rik	3.584	4.625
9230114K14Rik	2.728	2.57
9330020H09Rik	5.13	5.308
9330111N05Rik	1.188	1.493
9330151L19Rik	7.091	11.766
9430008C03Rik	26.877	25.754
9430015G10Rik	10.629	15.065
9430016H08Rik	8.505	8.196
9430020K01Rik	6.294	10.989
9430023L20Rik	9.337	7.696
9430038I01Rik	2.827	2.385
9530068E07Rik	16.178	17.981
9530082P21Rik	1.363	1.268
9630033F20Rik	3.615	7.337
9930013L23Rik	2.627	1.65
9930014A18Rik	1.365	1.999
9930021J03Rik	4.513	5.158
9930104L06Rik	6.941	8.583
9930111J21Rik1	4.915	3.787
9930111J21Rik2	4.727	3.07
A130010J15Rik	3.649	4.385
A130040M12Rik	26.221	26.44
A130049A11Rik	7.632	6.882
A230020J21Rik	2.59	3.603
A230046K03Rik	16.745	16.592
A230050P20Rik	1.908	1.968
A230056P14Rik	1.188	1.225
A230057D06Rik	1.287	1.297
A230072C01Rik	7.948	8.82
A230073K19Rik	6.993	7.439
A330021E22Rik	1.13	1.553
A330069E16Rik	5.593	5.789
A330076H08Rik	2.384	1.355
A430005L14Rik	6.631	6.564
A430033K04Rik	4.801	4.588
A430078G23Rik	2.766	2.799
A430105I19Rik	11.781	10.137
A4galt	2.787	3.124
A530054K11Rik	5.045	6.52
A630007B06Rik	18.084	12.398
A630066F11Rik	1.69	1.603
A630072M18Rik	3.775	3.666
A630089N07Rik	7.889	8.483
A730008H23Rik	11.39	10.851
A730017L22Rik	5.05	5.456
A830080D01Rik	7.985	7.576
A830082N09Rik	3.36	3.574
A930004D18Rik	1.629	1.788
A930012L18Rik	3.962	3.536
A930013F10Rik	5.476	4.225
A930015D03Rik	5.974	5.231
AA465934	9.134	8.744
AA474331	1.654	3.148
Aaas	14.857	15.685
Aacs	16.028	18.714
Aagab	12.581	13.069
Aak1	11.298	9.523
Aamp	21.404	21.43
Aars	23.988	22.387
Aars2	4.292	3.976
Aarsd1	10.42	11.129
Aasdh	3.121	3.911
Aasdhppt	10.732	13.018
Aatf	25.429	27.003
Abca2	3.954	6.248
Abca3	3.11	2.533
Abca5	3.078	2.707
Abca7	2.202	1.288
Abcb10	4.434	7.547
Abcb1a	1.155	2.034
Abcb1b	14.376	15.11
Abcb6	2.297	1.99
Abcb7	3.643	3.612
Abcb8	3.984	3.994
Abcc1	18.299	16.673
Abcc10	2.355	2.877
Abcc4	7.504	10.076
Abcc5	7.02	7.135
Abcd3	9.06	9.392
Abcd4	6.321	6.092
Abce1	29.325	34.314
Abcf1	30.649	36.556
Abcf2	28.193	32.366
Abcf3	13.265	11.756
Abcg2	1.111	2.44
Abhd1	9.848	10.124
Abhd10	7.737	12.234
Abhd11	7.328	8.463
Abhd12	10.435	9.867
Abhd13	7.634	9.124
Abhd14a	4.396	7.389
Abhd14b	4.647	5.695
Abhd15	3.266	2.137
Abhd16a	7.768	5.963
Abhd2	10.318	7.365
Abhd4	1.258	1.641
Abhd5	3.532	4.379
Abhd6	3.326	2.756
Abhd8	3.851	5.366
Abi1	17.631	15.651
Abi2	9.181	9.444
Abl1	14.719	12.063
Abl2	15.364	14.402
Ablim1	8.149	5.802
Abr	10.589	9.408
Abt1	8.868	11.247
Abtb2	7.039	6.105
Acaa1a	4.532	3.497
Acaa1b	1.914	1.473
Acaa2	4.163	4.918
Acaca	13.315	15.46
Acad8	7.436	7.561
Acad9	9.42	11.477
Acadl	10.68	8.014
Acadm	9.999	8.751
Acads	7.463	6.737
Acadsb	4.841	4.946
Acadvl	17.097	16.54
Acap2	8.119	8.937
Acap3	9.913	10.872
Acat1	14.449	15.636
Acat2	15.173	20.316
Acat3	22.605	24.349
Acbd3	12.708	11.499
Acbd4	3.418	3.836
Acbd5	7.988	7.098
Acbd6	11.731	14.134
Accs	3.281	1.79
Acd	5.576	6.093
Acer1	2.985	3.172
Acer3	7.754	7.217
Acin1	26.735	24.843
Acly	23.193	29.034
Acn9	3.328	4.172
Aco1	13.204	15.361
Aco2	29.031	31.327
Acot10	2.522	2.48
Acot13	10.725	11.649
Acot2	3.364	3.822
Acot7	26.905	26.903
Acot8	6.023	6.983
Acot9	24.546	19.518
Acox1	8.086	5.758
Acox3	1.876	1.925
Acp1	10.904	11.574
Acp2	7.813	6.984
Acp6	2.647	5.193
Acpl2	4.307	2.675
Acrbp	3.131	2.576
Acsbg1	3.673	1.89
Acsf2	4.502	5.635
Acsf3	4.214	4.31
Acsl1	4.004	7.81
Acsl3	8.886	11.711
Acsl4	8.566	9.892
Acsl5	21.755	25.256
Acsm3	1.452	1.223
Acta1	1.578	2.316
Acta2	26.057	22.088
Actb	64.237	70.982
Actg1	65.772	69.691
Actg2	1.823	1.335
Actl6a	23.367	23.518
Actn1	36.193	31.891
Actn4	37.029	34.14
Actr10	9.791	9.468
Actr1a	25.175	23.046
Actr1b	19.232	21.407
Actr2	23.767	23.358
Actr3	30.927	27.834
Actr5	5.074	7.111
Actr6	4.489	6.304
Actr8	12.657	13.138
Acvr1	13.129	10.566
Acvr1b	2.902	3.426
Acvr2a	9.334	9.363
Acvr2b	2.049	2.117
Acy1	10.032	8.476
Acyp1	2.24	2.868
Acyp2	4.439	3.603
Ada	3.774	3.176
Adam10	12.709	13.502
Adam12	16.53	11.847
Adam15	9.317	10.888
Adam17	10.694	9.727
Adam19	7.215	3.978
Adam1a	7.371	4.692
Adam9	16.792	15.281
Adamts1	18.338	24.353
Adamts10	6.401	6.321
Adamts12	4.145	4.286
Adamts14	4.997	4.4
Adamts2	2.415	1.628
Adamts5	8.357	8.161
Adamts6	10.694	8.538
Adamts7	3.17	1.957
Adamts9	1.246	2.455
Adamtsl3	9.109	8.826
Adamtsl4	8.435	6.857
Adar	7.716	7.241
Adarb1	7.533	10.972
Adat1	5.203	9.276
Adat2	6.249	10.774
Adat3	8.572	10.659
Adc	2.132	1.532
Adck1	3.052	3.637
Adck2	1.612	2.05
Adck4	2.794	2.928
Adck5	7.403	8.329
Adcy3	3.676	4.266
Adcy6	11.243	11.354
Adcy7	6.78	5.566
Adcy9	1.777	2.807
Add1	13.147	10.56
Add3	6.073	7.624
Adh5	19.806	23.577
Adh7	2.02	2.346
Adi1	7.328	13.456
Adipor1	16.041	15.751
Adipor2	8.965	9.371
Adk	16.437	21.814
Adnp	18.915	17.75
Adnp2	10.292	9.227
Ado	10.238	14.88
Adpgk	11.541	15.841
Adprh	4.965	4.893
Adprhl2	6.769	9.286
Adrb2	1.155	1.682
Adrbk1	11.309	11.711
Adrm1	30.8	30.917
Adsl	27.568	31.07
Adss	17.827	18.634
Aebp1	35.419	34.951
Aebp2	15.873	17.12
Aen	17.56	21.352
Aes	22.255	23.431
Afap1	6.991	4.335
Afap1l2	1.915	1.975
Aff1	15.165	10.833
Aff3	1.71	1.923
Aff4	15.335	12.103
Afg3l1	11.459	10.806
Afg3l2	12.488	14.741
Afmid	4.434	3.288
Aftph	11.582	11.497
Aga	7.506	5.739
Agap1	7.679	8.957
Agap3	16.573	19.968
Agbl3	1.911	2.481
Agbl5	7.04	5.927
Agfg1	15.269	14.454
Agfg2	5.572	6.231
Aggf1	12.884	15.257
Agk	5.428	7.409
Agl	7.108	5.195
Agpat1	15.737	15.985
Agpat2	2.953	3.059
Agpat3	9.917	11.562
Agpat4	12.909	9.354
Agpat5	8.108	11.622
Agpat6	19.624	18.933
Agpat9	1.974	1.266
Agps	11.002	10.722
Agrn	6.968	7.872
Agtpbp1	8.153	7.701
Agtrap	1.933	2.075
Ahctf1	18.9	21.85
Ahcy	31.102	31.819
Ahcyl1	26.104	28.078
Ahcyl2	3.912	4.318
Ahdc1	8.042	8.704
Ahi1	1.442	1.509
Ahnak	26.336	22.887
Ahr	12.57	9.732
Ahsa1	31.213	32.566
Ahsa2	19.562	18.638
AI314180	20.109	23.923
AI413582	12.906	15.251
AI414108	1.448	2.049
AI450353	10.001	10.217
AI462493	6.262	2.909
AI464131	1.419	1.522
AI506816	11.593	13.158
AI597468	11.988	9.71
AI597479	3.187	3.734
AI837181	9.591	7.048
AI846148	10.651	7.28
AI987944	2.844	3.108
Aida	12.027	11.121
Aif1l	2.139	5.079
Aifm1	19.125	19.096
Aifm2	4.088	5.018
Aim1	3.252	2.061
Aim2	3.961	3.231
Aimp1	24.694	25.822
Aimp2	21.063	21.112
Aip	15.973	14.693
Airn	4.609	7.903
AK010878	8.271	8.341
Ak1	9.928	8.184
AK129341	1.939	3.697
Ak2	30.455	33.746
Ak3	12.955	15.209
Ak4	9.726	13.805
Ak5	13.729	11.74
Akap1	16.449	18.241
Akap10	9.861	8.445
Akap11	12.258	10.545
Akap12	10.498	5.763
Akap13	9.806	7.147
Akap2	14.458	14.203
Akap5	4.982	5.051
Akap7	1.338	1.103
Akap8	25.338	31.566
Akap8l	6.326	6.422
Akap9	7.673	9.144
Akirin1	15.158	14.127
Akirin2	17.517	15.924
Akna	4.086	4.552
Akr1b3	33.458	42.733
Akr1b8	10.789	8.831
Akr1c14	2.481	4.257
Akr1e1	2.963	3.164
Akr7a5	3.68	6.167
Akt1	28.579	32.217
Akt1s1	11.688	15.108
Akt2	13.107	14.321
Akt3	6.791	7.798
Aktip	4.265	4.197
Alad	10.771	11.475
Alas1	5.595	6.51
Alas2	7.852	5.058
Alcam	20.163	19.363
Aldh16a1	5.417	5.737
Aldh18a1	14.332	15.69
Aldh1l2	12.776	11.081
Aldh2	18.255	20.467
Aldh3a2	4.929	3.796
Aldh4a1	1.883	1.49
Aldh7a1	5.456	6.393
Aldh9a1	5.194	6.987
Aldoa	45.083	46.436
Alg1	5.735	7.121
Alg10b	14.96	17.532
Alg11	8.801	10.415
Alg12	3.969	3.795
Alg13	7.33	6.788
Alg14	7.375	5.809
Alg2	6.473	8.652
Alg3	6.372	7.052
Alg5	9.025	11.728
Alg6	7.826	8.198
Alg8	6.923	6.758
Alg9	8.063	8.415
Alkbh1	23.069	23.875
Alkbh3	9.208	8.427
Alkbh4	3.958	4.131
Alkbh5	16.113	18.67
Alkbh6	3.874	3.903
Alkbh7	2.711	2.818
Alkbh8	11.038	11.225
Alms1	7.031	8.743
Alox8	2.008	2.223
Alpk1	1.327	2.155
Als2	4.772	3.003
Als2cl	5.312	2.691
Amacr	2.119	3.66
Ambra1	13.279	11.283
Amd1	25.099	29.004
Amdhd2	2.773	3.047
Amfr	16.686	17.125
Amigo3	3.867	3.803
Ammecr1	9.282	10.4
Ammecr1l	9.716	8.533
Amn1	4.278	3.728
Amot	10.899	11.032
Amotl1	10.927	8.755
Amotl2	33.188	28.017
Ampd2	21.02	17.604
Ampd3	2.579	1.881
Amt	2.221	1.546
Amz2	5.772	6.873
Anapc1	21.909	22.163
Anapc10	5.14	4.754
Anapc11	4.541	4.591
Anapc13	16.01	14.162
Anapc16	18.876	17.514
Anapc2	13.243	11.651
Anapc4	22.395	20.851
Anapc5	28.738	28.217
Anapc7	10.672	9.723
Angel2	6.206	7.145
Angpt1	5.24	6.51
Angpt2	8.585	8.08
Angptl2	19.732	20.265
Ank	33.359	35.305
Ank3	6.119	5.543
Ankfy1	10.101	8.332
Ankhd1	14.321	14.729
Ankib1	10.225	11.848
Ankle1	11.209	13.246
Ankle2	15.747	16.644
Ankmy2	4.069	3.372
Ankra2	3.564	3.902
Ankrd1	21.391	11.353
Ankrd10	20.681	24.974
Ankrd11	16.99	15.211
Ankrd12	4.533	2.399
Ankrd13a	13.707	15.097
Ankrd13b	13.829	17.712
Ankrd13c	14.644	14.828
Ankrd13d	1.444	1.477
Ankrd16	9.086	8.501
Ankrd17	29.196	28.738
Ankrd23	2.283	2.601
Ankrd26	7.887	9.332
Ankrd27	9.101	10.941
Ankrd28	18.871	16.016
Ankrd32	7.619	8.154
Ankrd37	5.511	5.057
Ankrd39	2.581	3.545
Ankrd40	9.924	10.923
Ankrd42	1.59	1.973
Ankrd46	6.416	7.797
Ankrd49	9.281	12.836
Ankrd50	13.746	8.873
Ankrd52	20.156	21.378
Ankrd54	5.378	6.021
Ankrd61	4.654	3.561
Ankrd9	2.054	1.216
Anks1	3.993	5.08
Anks3	7.858	7.567
Anks6	2.103	2.634
Ankzf1	2.914	4.182
Anln	28.898	26.17
Ano10	8.288	7.402
Ano6	15.306	11.503
Ano8	9.314	6.014
Anp32a	23.245	26.561
Anp32b	44.001	51.866
Anp32e	21.665	24.421
Antxr1	8.135	7.53
Antxr2	10.209	8.642
Anxa1	27.187	21.849
Anxa11	3.895	3.611
Anxa2	47.978	42.859
Anxa3	36.846	29.188
Anxa4	15.501	16.697
Anxa5	33.307	32.988
Anxa6	24.378	17.911
Anxa7	12.102	10.635
Anxa8	10.668	12.797
Anxa9	3.265	3.255
Aoc2	9.556	12.593
Ap1ar	17.389	18.912
Ap1b1	9.515	8.945
Ap1g1	16.611	14.067
Ap1m1	14.984	14.293
Ap1s1	22.568	23.875
Ap1s2	6.714	5.782
Ap1s3	6.739	7.124
Ap2a1	14.974	14.753
Ap2a2	21.462	20.232
Ap2b1	14.888	12.643
Ap2m1	34.35	31.948
Ap2s1	18.395	19.668
Ap3b1	14.811	13.405
Ap3d1	16.42	11.02
Ap3m1	16.225	12.486
Ap3s1	11.016	11.888
Ap3s2	4.941	4.66
Ap4b1	3.756	3.903
Ap4e1	6.801	6.058
Ap4m1	17.296	11.439
Ap4s1	7.073	7.55
Apaf1	5.338	3.696
Apba3	6.626	6.904
Apbb1	3.486	3.61
Apbb2	17.94	17.456
Apbb3	8.114	10.943
Apc	8.507	10.368
Apcdd1	3.302	3.544
Apeh	11.552	11.043
Apex1	32.982	36.553
Apex2	12.401	8.918
Aph1a	13.481	15.66
Aph1b	2.116	1.319
Api5	17.798	21.07
Apip	7.924	5.721
Apitd1	4.552	3.745
Aplf	7.905	8.779
Apln	7.068	9.164
Aplp2	21.766	21.577
Apoa1bp	6.543	6.656
Apobec3	6.205	4.86
Apoe	3.297	3.528
Apoo	7.588	8.553
Apool	1.787	1.971
App	28.2	25.775
Appbp2	16.744	15.335
Appl1	8.924	9.196
Appl2	6.374	6.93
Aprt	26.748	29.214
Aptx	3.955	3.103
Aqp1	9.935	12.383
Aqp11	1.798	2.011
Aqp5	2.584	2.316
Aqp7	5.111	5.332
Aqr	11.712	13.345
Araf	12.519	11.262
Arap1	1.822	1.501
Arc	11.288	9.16
Arcn1	22.967	21.769
Arf1	36.525	37.016
Arf2	9.779	6.084
Arf3	22.112	19.723
Arf4	27.348	26.37
Arf5	14.964	14.275
Arf6	17.122	16.838
Arfgap1	19.75	16.698
Arfgap2	18.172	15.669
Arfgap3	7.142	3.757
Arfgef1	12.692	12.478
Arfgef2	6.384	5.86
Arfip1	8.417	7.117
Arfip2	9.812	13.158
Arfrp1	15.613	13.55
Arg1	2.697	2.22
Arglu1	25.665	29.74
Arhgap1	13.913	14.575
Arhgap10	15.936	16.536
Arhgap11a	20.862	22.077
Arhgap12	7.536	7.355
Arhgap17	5.526	4.93
Arhgap18	4.496	2.301
Arhgap19	9.073	7.933
Arhgap21	14.604	15.362
Arhgap22	17.041	13.903
Arhgap23	10.512	6.744
Arhgap24	4.127	4.309
Arhgap28	11.239	9.502
Arhgap29	13.434	12.761
Arhgap31	5.303	4.787
Arhgap32	4.409	4.955
Arhgap39	5.259	10.748
Arhgap4	1.626	2.198
Arhgap42	10.376	9.559
Arhgap44	2.539	3.222
Arhgap5	11.993	11.88
Arhgdia	31.325	32.661
Arhgdig	2.921	3.375
Arhgef1	10.468	9.682
Arhgef10	5.894	3.52
Arhgef10l	4.643	4.286
Arhgef11	6.137	4.625
Arhgef12	11.484	10.179
Arhgef17	9.635	6.951
Arhgef18	7.751	6.976
Arhgef19	4.976	2.847
Arhgef2	24.135	26.071
Arhgef25	14.223	13.756
Arhgef40	13.289	7.222
Arhgef5	4.715	3.494
Arhgef7	8.423	10.073
Arid1a	17.053	14.061
Arid1b	7.843	6.346
Arid2	14.628	14.083
Arid3a	4.763	3.334
Arid4a	6.956	3.612
Arid4b	14.052	11.61
Arid5a	3.238	2.366
Arid5b	9.919	6.669
Arih1	13.58	11.72
Arih2	13.073	13.403
Arl1	28.175	30.077
Arl10	7.466	12.004
Arl13b	3.088	2.81
Arl15	4.777	5.394
Arl16	12.72	10.018
Arl2	11.068	12.827
Arl2bp	19.68	19.214
Arl3	17.072	17.05
Arl4c	13.669	10.364
Arl4d	1.454	2.224
Arl5a	10.425	12.549
Arl5b	7.424	5.901
Arl6	3.273	3.914
Arl6ip1	22.677	19.194
Arl6ip4	17.58	20.108
Arl6ip5	25.651	24.086
Arl6ip6	10.476	9.838
Arl8a	11.176	9.51
Arl8b	13.299	15.731
Armc1	11.424	10.71
Armc10	12.774	13.737
Armc5	4.587	3.794
Armc6	8.183	8.328
Armc7	2.473	2.751
Armc8	9.058	8.775
Armc9	3.558	3.558
Armcx2	7.74	5.361
Armcx3	8.927	5.654
Armcx5	5.001	4.679
Arnt	12.918	10.924
Arnt2	3.677	2.724
Arntl	5.988	1.437
Arpc1a	17.816	15.905
Arpc1b	40.892	41.993
Arpc2	31.265	31.841
Arpc3	25.224	26.192
Arpc4	17.814	16.164
Arpc5	20.188	16.73
Arpc5l	18.1	20.087
Arpp19	15.48	17.024
Arrb1	3.053	2.652
Arrb2	7.253	11.8
Arrdc1	2.925	3.654
Arrdc2	1.045	3.839
Arrdc3	7.907	5.888
Arsa	1.902	1.855
Arsb	5.297	5.299
Arsk	2.616	3.723
Arv1	12.254	16.071
Arvcf	2.702	2.599
Asah1	14.224	14.163
Asah2	1.619	1.61
Asap1	31.722	29.464
Asap2	5.426	3.882
Asap3	2.476	2.034
Asb1	2.381	1.865
Asb13	8.055	13.666
Asb3	3.502	4.181
Asb6	16.476	17.067
Asb7	3.094	2.619
Asb8	6.266	6.324
Ascc1	6.132	4.523
Ascc2	16.452	14.855
Ascc3	12.504	14.979
Ascl4	4.429	4.848
Asf1a	11.07	11.25
Asf1b	10.235	9.175
Ash1l	21.274	20.957
Ash2l	18.925	17.996
Asl	6.948	9.273
Asna1	23.029	26.524
Asns	28.105	35.11
Asnsd1	6.987	9.192
Asph	12.26	16.064
Aspm	10.633	7.588
Aspn	5.799	4.233
Aspscr1	12.883	9.19
Asrgl1	2.052	5.01
Ass1	2.502	3.087
Aste1	6.788	8.912
Asxl1	17.364	15.854
Asxl2	12.053	10.876
Atad1	18.536	19.098
Atad2	27.45	24.794
Atad2b	8.235	6.513
Atad3a	19.375	25.022
Atad5	10.635	9.393
Atat1	7.317	6.088
Ate1	7.82	7.27
Atf1	25.642	29.067
Atf2	15.068	13.816
Atf3	2.11	3.121
Atf4	34.121	38.414
Atf5	10.798	11.063
Atf6	5.434	4.991
Atf6b	10.736	19.666
Atf7	15.562	15.182
Atf7ip	11.31	8.744
Atg10	2.231	2.216
Atg12	6.078	6.824
Atg13	5.185	4.244
Atg14	4.025	2.743
Atg16l1	12.506	13.706
Atg16l2	4.502	3.719
Atg2a	5.028	4.107
Atg2b	8.697	9.237
Atg3	10.844	11.183
Atg4a	2.587	2.056
Atg4b	8.21	8.738
Atg4c	3.141	4.914
Atg4d	9.082	9.709
Atg5	8.377	9.304
Atg7	5.127	4.928
Atg9a	5.774	5.916
Athl1	6.098	4.322
Atic	21.084	21.02
Atl2	14.445	13.74
Atl3	12.671	12.826
Atm	10.698	13.473
Atmin	2.899	6.831
Atn1	21.219	22.89
Atoh8	1.5	1.781
Atox1	20.403	23.671
Atp10a	10.296	8.827
Atp10d	2.019	2.806
Atp11a	11.904	12.404
Atp11b	10.098	10.491
Atp11c	5.703	5.025
Atp13a1	19.98	20.024
Atp13a2	3.577	4.776
Atp13a3	16.514	16.543
Atp1a1	32.918	35.407
Atp1b1	16.315	15.904
Atp1b3	30.496	31.35
Atp2a2	28.046	30.365
Atp2b1	14.759	15.317
Atp2c1	10.64	11.719
Atp5a1	37.384	39.535
Atp5b	51.915	56.398
Atp5c1	30.541	31.81
Atp5d	27.592	31.217
Atp5e	20.806	22.667
Atp5f1	25.901	25.71
Atp5g1	23.889	25.13
Atp5g2	36.389	39.332
Atp5g3	38.638	45.083
Atp5h	42.142	45.263
Atp5j	29.077	28.778
Atp5j2	18.786	17.605
Atp5k	33.832	31.898
Atp5l	30.694	33.004
Atp5o	27.429	31.424
Atp5s	1.062	1.08
Atp5sl	2.469	4.674
Atp6ap1	23.675	24.412
Atp6ap2	9.776	10.003
Atp6v0a1	4.887	3.715
Atp6v0a2	9.839	9.006
Atp6v0a4	1.895	1.375
Atp6v0b	21.44	25.18
Atp6v0c	27.603	28.209
Atp6v0d1	7.324	5.93
Atp6v0e	10.263	8.394
Atp6v1a	6.357	5.41
Atp6v1b2	11.543	10.049
Atp6v1c1	21.281	22.599
Atp6v1d	9.825	7.731
Atp6v1e1	19.316	18.005
Atp6v1f	18.256	18.07
Atp6v1g1	21.048	22.72
Atp6v1h	8.998	7.5
Atp7a	4.649	4.996
Atp8a1	1.048	1.64
Atp8b2	11.561	7.33
Atp9b	8.491	8.352
Atpaf1	5.377	6.753
Atpaf2	11.848	14.276
Atpif1	18.539	18.604
Atr	4.104	5.513
Atrip	8.597	10.556
Atrn	7.271	6.932
Atrnl1	10.385	8.962
Atrx	20.345	20.108
Atxn1	9.704	7.486
Atxn10	17.745	17.423
Atxn1l	7.688	8.34
Atxn2	18.946	18.562
Atxn2l	28.725	27.91
Atxn3	4.621	6.029
Atxn7	5.479	4.647
Atxn7l2	6.753	10.677
Atxn7l3	13.251	13.503
Atxn7l3b	17.631	19.311
AU019823	13.797	17.791
AU022252	5.306	4.456
AU040320	4.461	4.219
AU041133	2.057	2.723
Auh	3.133	3.724
Aup1	24.788	28.116
Aurka	20.984	18.781
Aurkaip1	19.144	21.394
Aurkb	18.064	18.951
Aven	12.991	14.505
Avl9	7.247	7.332
Avpi1	14.341	14.737
AW146154	1.215	1.554
AW209491	6.202	8.554
AW549877	8.124	7.893
AW554918	5.237	4.62
Axin1	16.403	17.416
Axl	34.356	32.201
AY074887	8.021	8.806
AY512931	5.14	4.791
Azi1	3.691	4.203
Azi2	8.944	10.518
Azin1	25.493	25.344
B020018G12Rik	2.596	3.056
B230118H07Rik	2.434	1.727
B230217C12Rik	1.522	1.219
B230219D22Rik	19.75	20.296
B230319C09Rik	8.569	6.561
B2m	19.66	19.367
B330016D10Rik	1.518	1.771
B3galnt1	12.46	14.335
B3galnt2	13.172	16.005
B3galt1	1.997	2.898
B3galt2	5.268	5.138
B3galt4	3.914	3.976
B3galt6	6.881	10.101
B3galtl	3.219	3.116
B3gat2	1.773	1.539
B3gat3	6.098	4.744
B3gnt1	5.231	7.73
B3gnt2	6.208	5.166
B3gnt4	1.286	1.497
B3gntl1	5.042	4.273
B430319G15Rik	3.625	2.971
B4galnt1	1.456	1.653
B4galnt2	3.673	5.477
B4galnt4	2.292	4.967
B4galt1	9.406	8.08
B4galt2	10.621	9.902
B4galt3	6.132	6.193
B4galt5	7.103	10.752
B4galt6	5.926	7.938
B4galt7	6.108	8.98
B630005N14Rik	9.359	7.393
B630019K06Rik	1.682	2.029
B930041F14Rik	1.035	3.666
B930059L03Rik	1.594	3.797
B9d1	7.315	9.083
B9d2	3.705	3.193
Bace1	12.617	9.25
Bach1	8.057	5.963
Bad	8.571	7.278
Bag1	25.673	32.565
Bag2	9.966	13.931
Bag3	6.976	7.365
Bag4	7.714	13.403
Bag5	8.81	10.576
Bahcc1	11.368	10.615
Bahd1	4.021	5.566
Baiap2	13.739	11.067
Bak1	14.538	14.594
Banf1	30.432	32.697
Banp	4.513	6.353
Bap1	17.681	18.721
Bard1	7.075	5.551
Basp1	21.05	20.655
Bax	21.805	28.051
Baz1a	18.174	19.491
Baz1b	26.813	27.735
Baz2a	11.306	11.554
Baz2b	8.724	6.163
Bbc3	3.16	2.779
Bbs1	1.456	1.563
Bbs10	1.252	1.965
Bbs12	6.263	8.318
Bbs2	1.644	2.1
Bbs4	3.854	3.772
Bbs5	2.342	3.536
Bbs7	2.584	4.411
Bbs9	2.128	2.335
Bbx	7.497	7.739
BC002163	6.754	7.809
BC003331	5.793	5.687
BC003965	6.399	9.991
BC004004	4.957	4.493
BC005537	20.526	21.735
BC005561	9.068	11.358
BC005624	15.404	16.015
BC005764	5.314	4.957
BC016423	16.682	20.963
BC017158	4.193	4.48
BC017643	9.94	6.678
BC018242	2.316	3.115
BC018507	14.97	15.375
BC020402	5.397	5.712
BC022687	3.626	4.151
BC023829	5.198	6.55
BC024386	3.075	2.639
BC026590	9.244	12.234
BC027231	15.053	17.09
BC029214	2.393	2.48
BC029722	7.359	8.166
BC030336	6.831	8.109
BC030476	2.417	2.622
BC030867	6.038	6.457
BC031181	7.423	7.568
BC037032	1.832	1.79
BC037034	7.189	7.983
BC048403	2.959	3.627
BC049715	2.056	2.24
BC052040	3.217	3.488
BC052688	1.04	1.112
BC053749	5.146	3.543
BC055324	8.941	8.652
BC056474	20.135	20.414
BC065397	2.948	2.553
BC068281	3.532	5.801
BC096441	2.171	1.854
Bcap29	6.082	9.269
Bcap31	24.685	24.034
Bcar1	26.452	23.7
Bcar3	5.068	2.521
Bcas2	21.121	25.06
Bcas3	2.694	1.412
Bcat1	18.893	21.717
Bcat2	4.834	6.986
Bccip	22.243	22.993
Bcdin3d	5.676	5.9
Bckdha	3.117	3.721
Bckdhb	8.688	10.017
Bckdk	10.678	11.217
Bcl10	8.388	5.478
Bcl2	3.45	4.931
Bcl2l1	11.531	6.683
Bcl2l11	4.772	3.748
Bcl2l12	5.601	4.355
Bcl2l13	7.692	7.41
Bcl2l2	11.521	9.263
Bcl6	5.834	4.167
Bcl7a	6.216	8.264
Bcl7b	9.438	9.232
Bcl7c	7.417	7.841
Bcl9	6.187	7.988
Bcl9l	10.893	10.942
Bclaf1	26.988	28.496
Bcor	5.074	5.62
Bcorl1	3.902	3.365
Bcr	10.29	10.082
Bcs1l	5.622	6.916
Bdkrb1	1.207	1.593
Bdnf	19.593	17.292
Bdp1	14.072	14.471
Becn1	18.876	16.972
Bend3	9.499	11.659
Bend4	2.488	3.052
Bend5	1.548	1.274
Bend6	1.482	2.375
Bet1	4.26	5.619
Bet1l	9.551	8.555
Bfar	7.561	7.094
Bgn	41.121	41.526
Bhlhb9	6.476	9.857
Bhlhe40	11.736	10.742
Bicc1	3.177	4.65
Bicd1	3.575	5.565
Bicd2	15.259	12.314
Bid	14.01	13.067
Bin1	18.272	16.35
Bin3	8.936	8.02
Birc2	7.932	7.008
Birc3	2.83	2.391
Birc5	25.459	23.58
Birc6	20.459	18.953
Bivm	4.071	4.259
Blcap	11.578	9.228
Blm	10.011	10.429
Blmh	13.472	15.435
Bloc1s1	14.943	13.56
Bloc1s3	6.438	6.86
Blvra	9.013	9.041
Blvrb	3.319	3.411
Blzf1	4.634	5.25
Bmi1	13.561	18.18
Bmp1	11.385	9.865
Bmp2k	8.706	8.213
Bmp4	12.918	10.533
Bmp8b	4.199	3.874
Bmper	2.356	1.188
Bmpr1a	17.95	17.297
Bmpr2	14.153	12.608
Bms1	24.079	28.287
Bnc2	9.069	8.666
Bnip1	3.247	2.569
Bnip2	23.237	20.96
Bnip3	15.39	8.635
Bnip3l	12.509	10.975
Boc	3.818	4.12
Bod1	13.26	15.521
Bod1l	11.996	12.05
Bok	6.617	7.727
Bola1	4.874	5.902
Bola2	24.707	28.698
Bola3	11.579	14.227
Bop1	27.12	34.276
Bpgm	4.704	5.21
Bpnt1	13.551	15.046
Bptf	17.227	17.412
Braf	9.581	9.89
Brap	10.086	10.031
Brca1	9.646	7.902
Brca2	4.277	3.722
Brcc3	8.048	7.766
Brd1	15.483	13.99
Brd2	33.736	36.453
Brd3	13.075	14.925
Brd4	24.139	22.54
Brd7	14.72	17.383
Brd8	16.84	13.609
Brd9	11.446	10.828
Bre	6.865	6.177
Brf1	10.865	10.115
Brf2	5.527	6.756
Bri3	7.879	7.874
Bri3bp	8.597	13.236
Brip1	7.358	5.477
Brix1	25.004	29.399
Brms1	8.328	9.02
Brms1l	11.923	13.206
Brox	9.896	7.732
Brpf1	14.12	12.559
Brpf3	8.158	4.817
Brsk1	6.464	4.939
Brwd1	10.475	8.264
Brwd3	4.503	3.764
Bscl2	9.764	7.732
Bsdc1	5.264	3.406
Bsg	33.958	35.242
Btaf1	15.055	16.569
Btbd1	8.934	10.569
Btbd10	5.867	4.125
Btbd11	2.253	3.623
Btbd19	9.646	10.093
Btbd2	3.715	3.637
Btbd3	4.833	7.579
Btbd6	4.768	5.463
Btbd7	8.955	6.972
Btbd9	2.76	3.325
Btd	3.493	2.131
Btf3	44.734	49.34
Btf3l4	13.234	10.761
Btg1	21.041	17.405
Btg2	3.714	3.19
Btg3	17.81	21.618
Btrc	4.49	3.367
Bub1	15.742	15.251
Bub1b	24.063	26.325
Bub3	26.826	26.243
Bud13	7.682	7.884
Bud31	28.884	30.21
Bysl	12.544	14.046
Bzw1	33.389	35.123
Bzw2	22.618	34.13
C030006K11Rik	2.319	3.283
C030034I22Rik	1.83	2.701
C030034L19Rik	2.063	2.927
C030039L03Rik	2.146	2.94
C030046E11Rik	7.301	7.741
C130036L24Rik	3.147	4.111
C1d	6.069	6.209
C1galt1	8.429	10.418
C1galt1c1	7.002	6.825
C1qbp	34.041	42.562
C1qtnf1	1.564	1.31
C1qtnf6	6.101	4.318
C230035I16Rik	1.978	2.657
C230052I12Rik	3.151	6.119
C230081A13Rik	14.566	10.597
C230091D08Rik	8.943	9.294
C2cd2	1.5	1.939
C2cd2l	3.625	3.296
C2cd3	4.325	3.839
C330007P06Rik	9.653	10.319
C330018D20Rik	1.438	1.864
C330021F23Rik	7.633	8.782
C330027C09Rik	14.257	12.453
C530005A16Rik	3.972	3.51
C77080	3.821	3.518
C78339	9.772	8.843
C87436	7.145	9.149
C920009B18Rik	5.595	4.98
Cab39	10.235	9.724
Cab39l	7.475	7.659
Cabin1	12.252	11.261
Cables1	2.77	3.436
Cables2	9.799	9.687
Cachd1	7.29	6.612
Cacna1c	9.726	9.508
Cacna2d1	5.908	5.759
Cacnb1	3.301	3.529
Cacnb2	4.778	5.459
Cacnb3	10.62	7.971
Cacng7	5.044	6.104
Cacybp	33.482	38.004
Cad	22.095	27.911
Cadm4	1.249	1.122
Calcoco1	4.969	3.801
Cald1	37.688	35.4
Calhm2	5.774	7.274
Calm1	19.6	21.15
Calm2	41.468	39.631
Calm3	21.992	25.705
Calr	44.867	45.472
Calr3	1.206	1.033
Calu	37.954	38.233
Camk1	9.033	7.645
Camk1d	7.047	7.239
Camk2d	18.557	16.224
Camk2g	15.639	12.006
Camk2n2	3.219	2.909
Camk4	2.002	2.32
Camkk1	2.122	3.313
Camkk2	8.707	9.208
Caml	9.936	11.375
Camsap1	14.261	15.814
Camta2	5.99	5.281
Cand1	18.227	18.855
Cand2	9.306	9.559
Cant1	5.069	5.812
Canx	34.953	39.67
Cap1	27.487	23.221
Capg	18.739	15.123
Capn1	4.119	3.399
Capn10	2.747	3.147
Capn12	7.45	4.941
Capn2	18.641	13.191
Capn7	8.647	9.532
Capns1	28.509	26.216
Caprin1	33.729	34.911
Caprin2	1.954	2.147
Capza1	26.475	24.816
Capza2	22.233	22.074
Capzb	28.798	27.325
Car5a	3.853	4.498
Car5b	10.042	9.945
Card10	7.642	6.242
Carf	1.387	1.528
Carhsp1	11.035	9.321
Carkd	11.777	12.616
Carm1	24.192	28.346
Cars	28.158	24.678
Cars2	5.892	6.417
Casc3	17.842	15.869
Casc4	11.582	13.251
Casc5	14.448	14.001
Casd1	6.309	6.19
Cask	6.339	6.401
Caskin2	4.69	4.573
Casp12	6.031	3.938
Casp2	10.517	8.587
Casp3	12.864	10.748
Casp4	1.401	1.959
Casp6	4.81	3.887
Casp7	2.366	1.996
Casp8	13.2	10.038
Casp8ap2	14.873	14.629
Casp9	1.992	1.702
Cast	14.367	10.261
Cat	16.362	16.128
Catsper2	1.844	2.004
Cav1	21.991	18.141
Cav2	11.927	8.249
Cbfa2t2	9.817	8.688
Cbfb	17.037	17.768
Cbl	13.481	12.371
Cblb	6.484	5.24
Cbll1	9.503	10.777
Cbln3	2.135	2.239
Cbr1	3.586	4.701
Cbr2	4.781	3.572
Cbr4	1.67	2.435
Cbwd1	7.724	7.326
Cbx1	21.259	21.581
Cbx2	5.863	5.928
Cbx3	35.611	37.956
Cbx4	3.288	2.502
Cbx5	23.403	23.977
Cbx6	12.389	12.937
Cbx8	2.499	2.148
Cby1	3.753	3.223
Cc2d1a	8.785	8.409
Cc2d1b	12.554	13.258
Cc2d2a	4.997	4.841
Ccar1	25.186	23.376
Ccbe1	9.024	6.824
Ccbl2	1.967	2.411
Ccdc101	12.558	12.301
Ccdc102a	6.745	5.958
Ccdc104	16.849	15.525
Ccdc107	12.102	21.549
Ccdc109b	1.175	1.179
Ccdc111	3.106	2.638
Ccdc112	3.854	3.194
Ccdc115	8.041	8.196
Ccdc117	9.434	12.182
Ccdc12	15.868	14.126
Ccdc120	2.247	1.441
Ccdc124	16.507	16.374
Ccdc125	3.386	3.101
Ccdc126	1.528	1.607
Ccdc127	10.106	14.326
Ccdc130	3.073	3.627
Ccdc132	10.591	10.415
Ccdc134	7.294	7.238
Ccdc137	15.805	24.389
Ccdc138	2.357	1.672
Ccdc14	3.755	2.515
Ccdc141	5.003	4.718
Ccdc142	4.238	4.869
Ccdc15	2.769	3.892
Ccdc157	4	3
Ccdc163	7.232	6.134
Ccdc17	6.279	4.276
Ccdc18	2.432	2.074
Ccdc22	11.072	13.823
Ccdc23	6.476	6.83
Ccdc24	7.559	7.674
Ccdc25	17.824	19.763
Ccdc28b	2.304	1.727
Ccdc32	3.251	3.58
Ccdc34	10.179	9.843
Ccdc38	6.567	8.038
Ccdc39	2.088	2.656
Ccdc41	11.757	14.24
Ccdc43	9.148	9.723
Ccdc47	23.13	23.639
Ccdc50	9.299	10.114
Ccdc51	2.096	2.564
Ccdc53	9.653	9.818
Ccdc55	9.915	9.044
Ccdc57	2.531	3.879
Ccdc58	11.563	11.827
Ccdc59	18.511	22.238
Ccdc6	13.552	15.69
Ccdc61	4.196	3.524
Ccdc64b	13.127	11.236
Ccdc66	9.83	8.886
Ccdc71	7.783	8.742
Ccdc73	4.322	4.447
Ccdc74a	4.83	4.393
Ccdc77	7.174	5.682
Ccdc78	5.674	5.014
Ccdc80	15.301	15.28
Ccdc82	16.288	15.73
Ccdc84	12.237	12.725
Ccdc85b	20.449	18.451
Ccdc85c	4.988	12
Ccdc86	11.688	12.35
Ccdc88a	10.024	7.246
Ccdc88c	2.489	2.88
Ccdc9	11.451	9.534
Ccdc90b	4.379	3.393
Ccdc91	2.803	3.343
Ccdc92	2.275	3.342
Ccdc93	6.235	7.459
Ccdc94	10.933	11.299
Ccdc97	7.04	6.569
Cchcr1	12.319	8.961
Ccl17	1.746	2.312
Ccl2	19.414	18.659
Ccl25	6.968	7.026
Ccl7	2.47	2.103
Ccl9	4.737	4.823
Ccm2	13.188	13.076
Ccna2	31.217	34.915
Ccnb1	31.497	31.24
Ccnb2	16.303	11.036
Ccnc	8.123	7.501
Ccnd1	28.988	31.348
Ccnd2	22.092	34.18
Ccnd3	10.554	12.442
Ccndbp1	4.473	4.627
Ccne1	10.202	14.917
Ccne2	17.682	21.317
Ccnf	17.83	13.151
Ccng1	8.512	10.365
Ccng2	6.653	1.696
Ccnh	11.59	17.298
Ccni	19.814	18.517
Ccnj	5.913	5.971
Ccnk	11.072	12.985
Ccnl1	30.462	30.399
Ccnl2	22.148	18.246
Ccnt1	15.743	14.938
Ccnt2	11.728	10.552
Ccny	9.6	11.94
Ccnyl1	10.32	9.812
Ccpg1	2.427	3.097
Ccrn4l	9.43	10.795
Ccs	9.609	11.359
Cct2	47.139	50.483
Cct3	41.086	42.019
Cct4	37.448	37.963
Cct5	56.685	62.199
Cct6a	43.138	48.995
Cct7	25.826	27.519
Cct8	38.576	41.956
Ccz1	17.062	17.907
Cd109	7.463	10.533
Cd14	2.11	2.601
Cd151	22.11	16.391
Cd164	18.68	22.097
Cd200	1.103	1.303
Cd209c	18.53	19.387
Cd247	3.109	2.69
Cd248	2.774	2.223
Cd24a	30.158	32.133
Cd274	2.22	2.861
Cd276	14.429	12.788
Cd2ap	23.667	27.265
Cd2bp2	11.94	12.102
Cd300a	3.12	3.315
Cd302	3.601	2.967
Cd320	7.067	7.291
Cd3eap	18.952	23.573
Cd44	28.601	24.626
Cd47	9.038	9.376
Cd59a	3.823	3.038
Cd63	49.328	50.28
Cd68	11.801	9.272
Cd72	1.379	1.398
Cd81	25.581	27.589
Cd82	4.922	3.478
Cd8b1	2.839	3.039
Cd9	24.599	22.415
Cd97	6.209	5.329
Cd99l2	7.253	6.436
Cda	1.641	1.418
Cdadc1	6.455	7.046
Cdan1	6.781	6.478
Cdc123	21.599	21.62
Cdc14a	4.578	3.546
Cdc14b	6.725	6.436
Cdc16	19.485	20.528
Cdc20	26.208	22.109
Cdc23	12.922	12.843
Cdc25a	19.135	19.829
Cdc25b	13.203	12.765
Cdc25c	11.293	7.528
Cdc26	11.635	12.753
Cdc27	18.024	17.571
Cdc34	20.666	24.244
Cdc37	33.413	34.732
Cdc37l1	11.602	12.097
Cdc40	10.67	10.835
Cdc42	32.959	31.441
Cdc42bpa	11.334	9.479
Cdc42bpb	10.806	10.064
Cdc42ep1	17.973	16.911
Cdc42ep2	2.523	1.907
Cdc42ep3	24.34	20.438
Cdc42ep4	4.837	3.965
Cdc42se1	14.445	13.351
Cdc42se2	11.94	12.798
Cdc45	15.484	11.82
Cdc5l	21.852	22.585
Cdc6	9.997	8.742
Cdc7	12.273	13.234
Cdc73	14.568	15.516
Cdca2	15.388	11.65
Cdca3	15.171	12.613
Cdca4	15.491	14.061
Cdca5	12.906	12.384
Cdca7	16.888	20.915
Cdca7l	8.536	13.466
Cdca8	15.561	15.562
Cdh10	3.396	2.693
Cdh11	13.072	13.174
Cdh13	7.701	6.521
Cdh18	2.598	1.428
Cdh2	14.051	13.998
Cdh24	6.486	4.371
Cdipt	11.631	13.186
Cdk1	25.8	25.032
Cdk10	8.561	7.474
Cdk11b	25.884	27.161
Cdk12	20.428	21.371
Cdk13	15.718	15.631
Cdk14	10.37	9.482
Cdk16	19.241	18.806
Cdk17	15.64	12.032
Cdk18	6.469	7.601
Cdk19	3.47	1.778
Cdk2	14.055	10.627
Cdk20	1.748	1.974
Cdk2ap1	27.592	32.324
Cdk2ap2	4.176	4.138
Cdk4	42.716	48.865
Cdk5	7.377	5.794
Cdk5r1	3.058	2.569
Cdk5rap1	3.4	2.752
Cdk5rap2	10.856	8.595
Cdk5rap3	8.326	6.455
Cdk6	20.26	22.913
Cdk7	9.658	8.737
Cdk8	17.906	19.747
Cdk9	16.014	16.282
Cdkal1	9.382	9.52
Cdkl3	1.729	1.695
Cdkl5	1.484	2.237
Cdkn1b	8.843	8.339
Cdkn2a	23.782	26.476
Cdkn2aip	7.052	6.721
Cdkn2aipnl	8.376	9.915
Cdkn2b	19.194	14.709
Cdkn2c	6.269	3.546
Cdkn2d	3.878	2.34
Cdkn3	8.549	6.22
Cdnf	1.644	1.863
Cdon	4.055	3.473
Cdr2	12.153	13.827
Cdr2l	9.176	11.762
Cds2	5.093	4.955
Cdsn	5.186	4.851
Cdt1	18.855	18.24
Cdv3	30.171	35.605
Cdyl	5.625	6.153
Cdyl2	2.858	3.348
Cebpa	1.06	1.739
Cebpb	4.271	6.648
Cebpd	1.699	1.795
Cebpg	10.976	11.225
Cebpz	18.737	24.085
Cecr5	5.681	7.238
Cela1	3.417	3.294
Celf1	25.541	24.506
Celf2	8.098	8.194
Celf4	4.883	5.09
Cenpa	24.325	23.349
Cenpb	13.702	15.284
Cenpc1	9.709	8.208
Cenpe	25.09	18.426
Cenpf	15.16	11.881
Cenph	11.876	10.617
Cenpi	11.772	10.151
Cenpj	4.247	3.705
Cenpk	7.64	6.86
Cenpl	7.416	3.799
Cenpm	4.49	5.342
Cenpn	9.067	8.387
Cenpo	5.115	4.675
Cenpp	7.715	7.083
Cenpq	12.295	11.424
Cenpt	11.156	7.553
Cenpv	3.193	3.924
Cenpw	7.232	9.026
Cep110	11.229	9.346
Cep120	8.323	5.358
Cep135	5.438	4.62
Cep152	10.769	11.193
Cep164	5.527	4.677
Cep170	15.387	11.455
Cep192	9.983	8.809
Cep250	12.615	10.153
Cep290	5.25	5.978
Cep350	4.858	3.838
Cep55	15.96	16.482
Cep57	19.126	18.998
Cep57l1	4.943	4.693
Cep63	8.372	7.638
Cep68	11.573	12.224
Cep70	4.111	3.543
Cep76	6.363	6.369
Cep78	4.727	6.464
Cep97	2.432	2.93
Cept1	7.034	7.847
Cer1	2.431	2.47
Cercam	2.631	2.687
Cerk	2.862	2.148
Cetn2	9.511	10.93
Cetn3	19.84	24.434
Cfb	2.778	3.165
Cfdp1	37.101	38.416
Cfl1	51.834	56.243
Cfl2	15.722	15.287
Cflar	9.043	5.4
Cfp	4.639	3.119
Cggbp1	11.408	11.978
Cgn	1.64	1.748
Cgnl1	10.551	8.279
Cgref1	10.382	8.542
Cgrrf1	6.584	6.162
Chac1	9.79	9.82
Chac2	3.959	3.332
Chadl	1.574	1.821
Chaf1a	20.54	18.446
Chaf1b	10.999	10.569
Chchd1	22.985	24.202
Chchd2	31.157	34.765
Chchd3	22.023	25.527
Chchd4	13.491	19.683
Chchd5	3.308	3.022
Chchd6	3.565	4.58
Chchd7	4.984	6.425
Chd1	22.09	23.571
Chd1l	3.856	4.998
Chd2	21.435	16.774
Chd3	16.185	16.027
Chd4	32.052	32.767
Chd6	8.434	6.171
Chd7	6.681	7.22
Chd8	18.583	17.874
Chd9	8.079	6.713
Chek1	11.05	11.358
Chek2	7.199	7.532
Cherp	19.17	20.901
Chfr	11.056	7.726
Chic1	2.856	2.924
Chic2	9.721	9.445
Chid1	9.076	10.766
Chka	9.504	7.858
Chkb	9.502	6.875
Chm	5.553	4.709
Chml	3.034	4.797
Chmp1a	11.969	12.42
Chmp1b	4.328	4.829
Chmp2a	19.706	18.522
Chmp2b	8.084	8.829
Chmp4b	19.6	20.711
Chmp5	14.288	12.266
Chmp6	8.024	8.532
Chmp7	9.762	8.45
Chn1	1.447	1.479
Chordc1	20.101	21.112
Chpf	8.929	9.903
Chpf2	8.561	7.306
Chpt1	3.214	3.936
Chrac1	14.462	14.779
Chrna1	2.436	2.466
Chrnb1	4.325	2.155
Chst11	3.16	2.781
Chst12	5.185	5.3
Chst14	6.383	7.751
Chst2	2.099	1.884
Chst3	2.138	1.686
Chst7	4.104	6.18
Chsy1	15.212	15.073
Chtf18	11.186	11.066
Chtf8	16.293	19.449
Chuk	20.541	19.82
Churc1	22.786	23.564
Ciao1	7.155	7.076
Ciapin1	17.755	19.263
Cib1	7.167	7.805
Cic	13.4	14.67
Cideb	8.322	10.935
Cinp	10.417	16.997
Cir1	8.314	8.276
Cirbp	5.229	3.589
Cirh1a	27.831	35.968
Cisd1	14.133	13.547
Cisd2	10.945	12.356
Cisd3	3.67	4.101
Cit	8.91	5.603
Cited2	24.88	26.36
Ciz1	10.675	13.816
Ckap2	13.826	13.171
Ckap2l	13.507	9.582
Ckap4	26.877	31.364
Ckap5	26.941	23.273
Ckb	1.7	1.664
Cklf	4.603	3.366
Cks1b	31.955	34.7
Cks2	32.383	29.395
Clasp1	12.798	10.355
Clasp2	9.047	7.287
Clasrp	12.551	12.665
Clcc1	12.289	11.873
Clcf1	20.858	16.001
Clcn2	3.131	3.426
Clcn3	5.275	8.052
Clcn4-2	5.349	5.022
Clcn5	7.611	6.981
Clcn6	11.169	9.162
Clcn7	9.891	9.945
Cldn1	5.47	4.312
Cldn12	15.315	16.589
Cldn22	7.221	5.772
Clec16a	4.445	4.472
Clec2d	10.377	9.857
Clic1	34.775	29.983
Clic4	25.725	25.602
Clint1	16.086	20.257
Clip1	16.778	14.672
Clip2	10.312	6.994
Clip3	6.46	5.998
Clip4	2.249	1.895
Clk1	22.897	20.221
Clk2	15.123	17.093
Clk3	12.143	10.903
Clk4	19.401	19.588
Cln5	5.409	7.913
Cln6	4.795	7.642
Cln8	3.097	3.944
Clns1a	21.231	25.262
Clock	13.795	13.342
Clp1	5.991	7.082
Clpb	6.438	6.923
Clpp	17.365	22.883
Clptm1	11.425	10.266
Clptm1l	23.552	27.012
Clpx	10.326	10.588
Clspn	14.799	13.884
Clstn1	23.849	23.932
Clta	24.035	24.871
Cltb	7.354	6.206
Cltc	27.445	25.579
Cluap1	6.389	8.584
Clvs1	1.337	1.62
Clybl	1.706	2.708
Cmah	4.886	4.817
Cmas	9.217	8.615
Cmbl	9.619	8.149
Cmc1	6.229	7.814
Cmpk1	13.898	13.907
Cmtm3	8.462	6.872
Cmtm4	10.175	12.913
Cmtm6	6.579	6.826
Cmtm7	16.145	15.828
Cnbp	38.878	45.061
Cndp2	8.19	9.459
Cnih	21.065	22.478
Cnih2	1.737	2.41
Cnih4	12.004	14.187
Cnksr3	7.367	5.097
Cnn2	40.059	36.173
Cnn3	34.613	34.239
Cnnm2	2.781	2.038
Cnnm3	3.907	5.402
Cnnm4	5.06	5.402
Cnot1	25.405	23.267
Cnot10	15.317	17.474
Cnot2	17.346	18.576
Cnot3	14.227	12.153
Cnot4	11.674	14.036
Cnot6	21.644	18.75
Cnot6l	11.795	15.053
Cnot7	14.908	16.534
Cnot8	15.013	16.173
Cnp	3.841	2.901
Cnpy2	15.033	14.385
Cnpy3	12.223	12.889
Cnpy4	14.187	12.701
Cnst	2.449	2.184
Cntd1	3.182	3.044
Cntf	10.931	10.61
Cntln	2.985	2.515
Cntrob	5.327	3.734
Coasy	3.474	5.104
Cobll1	8.084	6.284
Cog1	8.932	8.081
Cog2	8.052	7.447
Cog3	12.377	12.56
Cog4	16.241	11.985
Cog5	5.628	5.743
Cog6	4.525	3.993
Cog7	5.189	5.698
Cog8	8.626	9.457
Coil	4.644	6.068
Col11a1	16.99	13
Col12a1	15.028	12.75
Col16a1	7.42	9.691
Col18a1	3.261	2.93
Col1a1	63.46	63.51
Col1a2	45.899	42.009
Col2a1	11.825	15.67
Col3a1	16.148	17.026
Col4a1	6.719	5.643
Col4a2	4.842	4.011
Col4a3bp	12.497	8.827
Col4a5	4.445	3.727
Col5a1	22.974	17.838
Col5a2	45.839	42.772
Col6a1	23.595	20.644
Col6a2	6.32	5.52
Col7a1	12.545	7.614
Col8a1	14.95	12.3
Colec12	16.681	17.8
Commd1	9.661	10.85
Commd10	3.684	3.624
Commd2	5.575	5.677
Commd3	12.221	13.303
Commd4	11.791	12.239
Commd5	5.035	4.27
Commd6	5.961	6.381
Commd7	6.111	5.707
Commd8	8.088	8.069
Commd9	8.125	9.137
Comt	19.332	19.999
Comtd1	8.152	9.18
Copa	15.237	13.147
Copb1	17.69	17.158
Copb2	27.268	26.072
Cope	12.93	12.891
Copg2	4.811	4.76
Cops2	26.505	26.345
Cops3	22.551	23.263
Cops4	15.64	15.587
Cops5	18.559	17.728
Cops6	25.719	26.726
Cops7a	18.667	20.892
Cops7b	8.044	6.794
Cops8	15.481	18.967
Copz1	17.634	17.933
Copz2	9.079	9.793
Coq10a	3.336	2.811
Coq10b	11.712	9.999
Coq2	5.625	5.943
Coq3	2.678	2.886
Coq4	3.072	3.383
Coq5	9.506	11.407
Coq6	5.125	5.82
Coq7	7.097	7.127
Coq9	7.165	7.721
Coro1b	14.115	11.936
Coro1c	17.494	15.978
Coro7	3.747	3.062
Cotl1	2.387	2.6
Cox10	10.093	12.575
Cox11	10.724	11.301
[truncated: 8,432 more rows]
