# Supplementary material for: Selective transcriptional regulation by Myc: Experimental design and computational analysis of high-throughput sequencing data
Source: Data Brief. 2015 Feb 12;3:40–6. doi: 10.1016/j.dib.2015.02.003 (PMC4510069; doi:10.1016/j.dib.2015.02.003)
Supplement: Supplementary file 1 — Supplementary data [file mmc1.zip › data/C27805.Myc_input_diag.xls]

FC range	# of Peaks	cover by sampling 90%	80%	70%	60%	50%	40%	30%	20%
2-4	530	57.17	46.42	33.96	26.79	23.21	17.74	12.08	5.85
4-6	8168	74.91	62.45	51.30	41.17	32.50	23.71	15.88	9.04
6-8	8023	89.93	82.80	75.83	67.34	58.32	48.10	36.15	22.41
8-10	4844	98.93	97.91	95.00	92.03	86.17	77.79	66.91	47.87
10-12	3332	99.97	99.79	99.40	98.77	97.03	93.58	84.93	70.41
12-14	2554	100.00	100.00	99.96	99.84	99.22	98.08	93.97	84.77
14-16	1968	100.00	100.00	100.00	99.90	99.85	99.59	97.87	92.73
16-18	1607	100.00	100.00	100.00	100.00	100.00	99.94	99.44	96.95
18-20	1238	100.00	100.00	100.00	100.00	100.00	100.00	99.60	98.47
20-22	1087	100.00	100.00	100.00	100.00	100.00	99.91	99.82	99.08
22-24	870	100.00	100.00	100.00	100.00	100.00	100.00	100.00	99.43
24-26	727	100.00	100.00	100.00	100.00	100.00	100.00	100.00	99.86
26-28	574	100.00	100.00	100.00	100.00	100.00	100.00	100.00	100.00
28-30	537	100.00	100.00	100.00	100.00	100.00	100.00	100.00	100.00
