# Supplementary material for: Selective transcriptional regulation by Myc: Experimental design and computational analysis of high-throughput sequencing data
Source: Data Brief. 2015 Feb 12;3:40–6. doi: 10.1016/j.dib.2015.02.003 (PMC4510069; doi:10.1016/j.dib.2015.02.003)
Supplement: Supplementary file 1 — Supplementary data [file mmc1.zip › saboEtAl2014_ExtData10.R]

source('analysisEnvironment.R')

load('./data/DEGlist.rda')
load('./data/EuMycExprBindMat.rda')
load('./data/mycERexprBindMat.rda')

###############
## FUNCTIONS ##
###############

colEuMyc=c('black', 'blue', 'red', 'green', 'gold')
colMycER=c('black', 'red')
eg2gs= as.list(org.Mm.egSYMBOL)

cumFigure3=function(matlist, pollist, els=NA, plotName, colList, xaxis=FALSE){

	if(is.na(els)) {els=seq(1,length(pollist))
	}else if(max(els)>length(pollist)) {stop('non-existent set!')}
 	
	if(colList=='EuMyc'){	mycolors=colEuMyc
	}else if (colList=='mycER'){	mycolors=colMycER
	}else { stop('colList must be either EuMyc or mycER')}
	
 	LW=4
	MS=2.5
	AS=3.8
	LS=3
 	for(i in 1:length(matlist)) matlist[[i]]=matlist[[i]][,els]
	pollist=pollist[els]

	layout(matrix(1:3,1,3,byrow=F))
	par('mar'=c(5,4,2,0.5))
	l=length(pollist)
	li=vector(length=l)
	for(i in 1:l) li[i]=length(pollist[[i]])
	
	plot(sort(matlist$SI[pollist[[1]],1], decreasing=F), 100*(1:li[1])/li[1], xlim=c(1,20), type='l', lwd=LW, cex.axis=AS, cex.lab=LS, cex.main=MS, xaxt='n', xlab='', log='x', ylab='')
	if(xaxis==TRUE) 	axis(1,padj=1.2, cex.axis=AS)
	if(l>1)	for(i in 2:l) points(sort(matlist$SI[pollist[[i]],i], decreasing=F), 100*(1:li[i])/li[i], type='l', lwd=LW, col=mycolors[i])
	legend(x=0.85, y=107, legend=colnames(matlist$SI), lwd=LW, cex=LS, col=mycolors[1:l], bty='n')

	plot(sort(matlist$TSS[pollist[[1]],1], decreasing=F), 100*(1:li[1])/li[1], xlim=c(1,20), type='l', lwd=LW, cex.lab=LS, xaxt='n',, cex.main=MS, yaxt='n', xlab='', ylab='', log='x',)
	if(xaxis==TRUE) 	axis(1,padj=1.2, cex.axis=AS)
	if(l>1) for(i in 2:l) points(sort(matlist$TSS[pollist[[i]],i], decreasing=F), 100*(1:li[i])/li[i], type='l', lwd=LW, col=mycolors[i])

	plot(sort(matlist$GB[pollist[[1]],1], decreasing=F), 100*(1:li[1])/li[1], xlim=c(0.2,5), type='l', lwd=LW, cex.lab=LS, xaxt='n',, cex.main=MS, yaxt='n', xlab='', ylab='',log='x',)
	if(xaxis==TRUE) 	axis(1,padj=1.2, cex.axis=AS)
	if(l>1)	for(i in 2:l) points(sort(matlist$GB[pollist[[i]],i], decreasing=F), 100*(1:li[i])/li[i], type='l', lwd=LW, col=mycolors[i])
}

getBound3=function(bedGR, db, up, down, GB=FALSE){
	gbGR=transcripts(db, columns=c("gene_id", "tx_name", "tx_id"))
	selGenes=width(gbGR)>600
   	tssGR=promoters(db, upstream=up, downstream=down, columns=c("gene_id","tx_name","tx_id"))
	selGenes=width(tssGR)>600
	tssGR=tssGR[selGenes]
	tssGR$gene_id=as.character(tssGR$gene_id)
	tssGR=tssGR[which(!is.na(tssGR$gene_id))]
	inds1=grep("_", as.character(seqnames(tssGR)))
	removeind=inds1
	if(GB){
		gbGR=gbGR[selGenes]
		gbGR$gene_id=as.character(gbGR$gene_id)
		gbGR=gbGR[which(!is.na(gbGR$gene_id))]
		start=ifelse(strand(gbGR)=='+', start(gbGR)+300, start(gbGR)-3000)
		stop=ifelse(strand(gbGR)=='+', start(gbGR)+3000, start(gbGR)-300)
		gbGRnew=GRanges(seqnames(gbGR), IRanges(as.vector(start), as.vector(stop)), strand=strand(gbGR), elementMetadata=elementMetadata(gbGR))
	        inds2=grep("_", as.character(seqnames(gbGRnew)))
		removeind=union(inds1,inds2)        
		gbGRnew=gbGRnew[-c(removeind),]
	}	
	
        tssGR=tssGR[-c(removeind),]
		
	ovTSS=findOverlaps(bedGR,tssGR)
	tssIDs=unique(tssGR$gene_id[ovTSS@subjectHits])
	if(GB){
		ovGB=findOverlaps(bedGR,gbGRnew)
		gbIDs=unique(gbGRnew$elementMetadata.gene_id[ovGB@subjectHits])
		IDs=intersect(tssIDs, gbIDs)
	}else{ IDs=tssIDs}

	return(unique(IDs))
}


readsCountBAMGRanges <- function(Object, BAMfile, Nnorm=FALSE, Sizenorm=FALSE, restrictStrand=FALSE) {
	nreads=countBam(BAMfile)
	if(Nnorm){
		nnormmultiplier=1
		nnormmultiplier=(1e6)/nreads$records
	}else{
		nnormmultiplier=1
	}
	options(scipen=10)
	which = Object
	param = ScanBamParam(which=which)
	result=countBam(BAMfile, param=param)
	refnames= paste(as.character(seqnames(which)), start(ranges(which)), end(ranges(which)), sep='#')
	matnames= paste(as.character(result$space), result$start, result$end, sep='#')
	counts= result$records
	names(counts)= matnames
	counts= counts[refnames]
	counts=counts*nnormmultiplier
	if(Sizenorm) counts= 1000*counts/(width(Object)) 
	options(scipen=0)
	return(counts)
}

stallingIndex2 <- function(BAMfile1,BAMfile2=NULL,transcriptDB,countMode="transcript",upstream=300,downstream=300, cutoff=600,elongationOffset=0){
   if(!(countMode %in% c("transcript","average","gene"))){
       stop('Error: Counting mode must be one of the following: gene, transcript or average.')
   }
  # DEFINE GRANGES PER PROMOTERS E GENE BODIES; THE TSS GR IS BETWEEN TSS-DOWNSTREAM AND TSS+DOWNSTREAM (STRAND-SPECIFIC)
   tssGR=promoters(transcriptDB, upstream=upstream, downstream=downstream,columns=c("gene_id","tx_name","tx_id"))
   gbGR= transcripts(transcriptDB,columns=c("gene_id","tx_name","tx_id"))
   if(countMode=="gene"){
       tssGR$gene_id=as.character(tssGR$gene_id)
       gbGR$gene_id=as.character(gbGR$gene_id)
       gbplus=gbGR[which(as.character(strand(gbGR))=='+')]
       gbminus=gbGR[which(as.character(strand(gbGR))=='-')]
       
  # FIND GENES WITH MAX END AND MIN START IN - STRAND (LONGEST ISOFORMS)      
       stopminus=tapply(end(gbminus),gbminus$gene_id, max)
       startminus=tapply(start(gbminus),gbminus$gene_id, min)
       a=seqnames(gbminus)
       a=as.character(a)
       names(a)=gbminus$gene_id
       aU=a[unique(gbminus$gene_id)]
       seqnames=aU[names(stopminus)]
       gene_id=names(stopminus)
  # DEFINE GRANGE FOR - STRAND       
       minus=GRanges(Rle(seqnames), IRanges(startminus,stopminus),gene_id=gene_id)

  # FIND GENES WITH MAX END AND MIN START IN + STRAND (LONGEST ISOFORMS)      
       stopplus=tapply(end(gbplus),gbplus$gene_id, max)
       startplus=tapply(start(gbplus),gbplus$gene_id, min)
       a=seqnames(gbplus)
       a=as.character(a)
       names(a)=gbplus$gene_id
       aU=a[unique(gbplus$gene_id)]
       seqnames=aU[names(stopplus)]
       gene_id=names(stopplus)
  # DEFINE GRANGE FOR + STRAND - GENEBODY         
       plus=GRanges(Rle(seqnames), IRanges(startplus,stopplus),gene_id=gene_id)

  # DEFINE GLOBAL GRANGE - GENEBODY
       suppressWarnings(gbGR<-c(plus,minus))
       gbGR=sort(gbGR)

  # DO THE SAME ON TRANSCRIPT
       tssplus=tssGR[which(as.character(strand(tssGR))=='+')]
       tssminus=tssGR[which(as.character(strand(tssGR))=='-')]

  # FIND THE RIGHTMOST TSS ON THE - STRAND       
       valuesminus=tapply(end(tssminus),tssminus$gene_id, max)
       a=seqnames(tssminus)
       a=as.character(a)
  # END OF TSS IS UPSTREAM+DOWNSTREAM TO THE LEFT
       stop_tss=valuesminus-(upstream+downstream+1)
       names(a)=tssminus$gene_id
       aU=a[unique(tssminus$gene_id)]
       seqnames=aU[names(valuesminus)]
       gene_id=names(valuesminus)
  # DEFINE GRANGE FOR - STRAND TSS 
       minus=GRanges(Rle(seqnames), IRanges(stop_tss,valuesminus),gene_id=gene_id)

  # FIND THE LEFTMOST TSS ON THE + STRAND       
       valuesplus=tapply(start(tssplus),tssplus$gene_id, min)
       a=seqnames(tssplus)
       a=as.character(a)
  # END OF TSS IS UPSTREAM+DOWNSTREAM TO THE RIGHT
       stop_tss=valuesplus+(upstream+downstream+1)
       names(a)=tssplus$gene_id
       aU=a[unique(tssplus$gene_id)]
       seqnames=aU[names(valuesplus)]
       gene_id=names(valuesplus)
  # DEFINE GRANGE FOR + STRAND TSS 
       plus=GRanges(Rle(seqnames), IRanges(valuesplus,stop_tss),gene_id=gene_id)

  # DEFINE GLOBAL GRANGE - TSS
       suppressWarnings(tssGR<-c(plus,minus))
       tssGR=sort(tssGR)

       names(tssGR)=tssGR$gene_id
       tssGR=tssGR[gbGR$gene_id]
   }

  # TAKE ONLY GENES WITH GB LONGER THAN CUTOFF 
   selGenes <- width(gbGR)>cutoff
   tmp <- tssGR[selGenes]
   tssGR.ref <- tssGR[selGenes]
   gbGR.ref <- gbGR[selGenes]
   tssGR.ref$gene_id=as.character(tssGR.ref$gene_id)
  # REMOVE NA   
   tssGR.ref=tssGR.ref[which(!is.na(tssGR.ref$gene_id))]
   gbGR.ref$gene_id=as.character(gbGR.ref$gene_id)
   gbGR.ref=gbGR.ref[which(!is.na(gbGR.ref$gene_id))]

  # DEFINE STARTS AND STOPS FOR GB IN BOTH STRANDS: ON +: [START + DOWNSTREAM, END]; ON -: [START, END-DOWNSTREAM]
  # ELONGATION OFFSET IS THE QUEUE AFTER THE END OF THE GENE
   start=ifelse(strand(gbGR.ref)=='+',start(gbGR.ref)+downstream,start(gbGR.ref)-elongationOffset)
   stop=ifelse(strand(gbGR.ref)=='+',end(gbGR.ref)+elongationOffset,end(gbGR.ref)-downstream)
  # CREATE NEW GRANGE FOR GB   
   refinedGB=GRanges(seqnames(gbGR.ref), IRanges(as.vector(start), as.vector(stop)),strand=strand(gbGR.ref),elementMetadata=elementMetadata(gbGR.ref))
  # REMOVE GENES WITH SEQNAMES CONTAINING "_"
   inds1=grep("_", as.character(seqnames(tssGR.ref)))
   inds2=grep("_", as.character(seqnames(refinedGB)))
   removeind=union(inds1,inds2)
   tssGR.ref=tssGR.ref[-c(removeind),]
   refinedGB=refinedGB[-c(removeind),]
   
  # REMOVE DUPLICATES IF YOU ARE COUNTING GENE BY GENE   
   if(countMode=="gene"){
        names(tssGR.ref)=tssGR.ref$gene_id
       	names(refinedGB)=refinedGB$elementMetadata.gene_id
        tssGR.ref=tssGR.ref[unique(tssGR.ref$gene_id),]
	refinedGB=refinedGB[unique(refinedGB$elementMetadata.gene_id),]
   }

  # COUNT READS AND OBTAIN STALLING INDEX (TSS/GB)
   if(!is.null(BAMfile2)){
       tssCount=readsCountBAMGRanges(tssGR.ref, BAMfile1, Nnorm=T, Sizenorm=T)
       gbCount=readsCountBAMGRanges(refinedGB, BAMfile1, Nnorm=T, Sizenorm=T)
       tssCount_input=readsCountBAMGRanges(tssGR.ref, BAMfile2, Nnorm=T, Sizenorm=T)
       gbCount_input=readsCountBAMGRanges(refinedGB, BAMfile2, Nnorm=T, Sizenorm=T)
       tssCount=sapply(tssCount-tssCount_input, max, 0)
       gbCount=sapply(gbCount-gbCount_input, max, 0)
       stalling_index=tssCount/(gbCount+(0.01))
   }else{
       tssCount=readsCountBAMGRanges(tssGR.ref, BAMfile1, Nnorm=T, Sizenorm=T)
       gbCount=readsCountBAMGRanges(refinedGB, BAMfile1, Nnorm=T, Sizenorm=T)
       stalling_index=tssCount/(gbCount+(0.01))
   }

   if(countMode=="transcript"){
       metaInfo=data.frame(tx_id=elementMetadata(tssGR.ref)$tx_id, tx_name=elementMetadata(tssGR.ref)$tx_name, gene_id=as.character(elementMetadata(tssGR.ref)$gene_id),TSS=tssCount,GB=gbCount,SI=stalling_index,TSS_start=start(tssGR.ref),TSS_stop=end(tssGR.ref),GB_start=start(refinedGB),GB_end=end(refinedGB),chr=as.character(seqnames(tssGR.ref)))
   }
   
  # FOR THIS COUNT MODE, AVERAGE OVER ISOFORMS  
   if(countMode=="average"){
       metaInfo1=data.frame(gene_id=as.character(tssGR.ref$gene_id),TSS=tssCount,GB=gbCount,SI=stalling_index)
       tmp <- split(metaInfo1, metaInfo1$gene_id)
       geneSI <- lapply(tmp, function(x) {sum(x$SI)/nrow(x)})
       metaInfo=data.frame(gene_id=as.character(names(geneSI)), SI=unlist(geneSI))
       rownames(metaInfo)=NULL
   }
   if(countMode=="gene"){
 metaInfo=data.frame(gene_id=as.character(tssGR.ref$gene_id),TSS=tssCount,GB=gbCount,SI=stalling_index,TSS_start=start(tssGR.ref),TSS_stop=end(tssGR.ref),GB_start=start(refinedGB),GB_end=end(refinedGB),chr=as.character(seqnames(tssGR.ref)))
   }
   return(metaInfo)
} 


#######################
## EuMyc, Pol2 sc899 ##
#######################
setwd('/data/BA/mmorelli/SI')

EuMyc.SI=list()
	EuMyc.SI$C= stallingIndex2(ChIPfiles$EuMyc$Pol2.C1, transcriptDB=txdb, countMode='transcript', upstream=300,downstream=300, cutoff=600,elongationOffset=3000)
	EuMyc.SI$P= stallingIndex2(ChIPfiles$EuMyc$Pol2.P1, transcriptDB=txdb, countMode='transcript', upstream=300,downstream=300, cutoff=600,elongationOffset=3000)
	EuMyc.SI$T1= stallingIndex2(ChIPfiles$EuMyc$Pol2.T27, transcriptDB=txdb, countMode='transcript', upstream=300,downstream=300, cutoff=600,elongationOffset=3000)
	EuMyc.SI$T2= stallingIndex2(ChIPfiles$EuMyc$Pol2.T29, transcriptDB=txdb, countMode='transcript', upstream=300,downstream=300, cutoff=600,elongationOffset=3000)
	EuMyc.SI$T3= stallingIndex2(ChIPfiles$EuMyc$Pol2.T31, transcriptDB=txdb, countMode='transcript', upstream=300,downstream=300, cutoff=600,elongationOffset=3000)

EuMyc.pol2.GR= list()
	EuMyc.pol2.GR$C= peaksRef$EuMyc$Pol2.C1
	EuMyc.pol2.GR$P= peaksRef$EuMyc$Pol2.P1
	EuMyc.pol2.GR$T1= peaksRef$EuMyc$Pol2.T27
	EuMyc.pol2.GR$T2= peaksRef$EuMyc$Pol2.T29
	EuMyc.pol2.GR$T3= peaksRef$EuMyc$Pol2.T31
	
EuMyc.pol2.gs=lapply(EuMyc.pol2.GR, getBound3, db=txdb, up=2000, down=1000, GB=FALSE)
for(i in 1:length(EuMyc.pol2.gs)) EuMyc.pol2.gs[[i]]=unlist(eg2gs[EuMyc.pol2.gs[[i]]])

EuMycUplist=list()
	EuMycUplist$P= DEGlist$EuMyc$Pup
	EuMycUplist$T1= DEGlist$EuMyc$T1up
	EuMycUplist$T2= DEGlist$EuMyc$T2up
	EuMycUplist$T3= DEGlist$EuMyc$T3up

EuMycDownlist=list()
	EuMycDownlist$P= DEGlist$EuMyc$Pdown
	EuMycDownlist$T1= DEGlist$EuMyc$T1down
	EuMycDownlist$T2= DEGlist$EuMyc$T2down
	EuMycDownlist$T3= DEGlist$EuMyc$T3down

EuMycBoundlist=list()
	EuMycBoundlist$C= rownames(EuMycExprBindMat)[!is.na(EuMycExprBindMat$Myc.C1.int)]
	EuMycBoundlist$P= rownames(EuMycExprBindMat)[!is.na(EuMycExprBindMat$Myc.P.int)]
	EuMycBoundlist$T1= rownames(EuMycExprBindMat)[!is.na(EuMycExprBindMat$Myc.T27.int)]
	EuMycBoundlist$T2= rownames(EuMycExprBindMat)[!is.na(EuMycExprBindMat$Myc.T29.int)]
	EuMycBoundlist$T3= rownames(EuMycExprBindMat)[!is.na(EuMycExprBindMat$Myc.T31.int)]

# CHOOSE ONLY GENES WHERE THE MAX VALUE IN THE 11 SAMPLES (4C,4P,3T) IS >3
for(i in 1:4) EuMycUplist[[i]]=intersect(EuMycUplist[[i]], rownames(EuMycExprBindMat)[apply(EuMycExprBindMat[,1:11], 1, max)>3])
for(i in 1:4) EuMycDownlist[[i]]=intersect(EuMycDownlist[[i]], rownames(EuMycExprBindMat)[apply(EuMycExprBindMat[,1:11], 1, max)>3])

EuMyc.mat=list()
	EuMyc.mat$SI= cbind(C=EuMyc.SI$C$SI, P=EuMyc.SI$P$SI, T1=EuMyc.SI$T1$SI, T2=EuMyc.SI$T2$SI, T3=EuMyc.SI$T3$SI)
	rownames(EuMyc.mat$SI)= EuMyc.SI$C$gene_id
	rownames(EuMyc.mat$SI)= eg2gs[rownames(EuMyc.mat$SI)]
	EuMyc.mat$TSS= cbind(C=EuMyc.SI$C$TSS, P=EuMyc.SI$P$TSS, T1=EuMyc.SI$T1$TSS, T2=EuMyc.SI$T2$TSS, T3=EuMyc.SI$T3$TSS)
	rownames(EuMyc.mat$TSS)= rownames(EuMyc.mat$SI)
	EuMyc.mat$GB= cbind(C=EuMyc.SI$C$GB, P=EuMyc.SI$P$GB, T1=EuMyc.SI$T1$GB, T2=EuMyc.SI$T2$GB, T3=EuMyc.SI$T3$GB)
	rownames(EuMyc.mat$GB)= rownames(EuMyc.mat$SI)

EuMyc.pol2.gs.all=list()
for(i in 1:length(EuMyc.pol2.gs)) EuMyc.pol2.gs.all[[i]]= intersect(EuMyc.pol2.gs[[i]], rownames(EuMyc.mat$SI))

pdf('./figures/ExtDataFig10a.pdf', 18, 6)
	cumFigure3(matlist=EuMyc.mat, pollist=EuMyc.pol2.gs.all, plotName='', els=c(1:3), colList='EuMyc')
dev.off()

# MYC BOUND UP/DOWN/NODEGS IN T
EuMycBoundlistT=unique(union(EuMycBoundlist$T1,union(EuMycBoundlist$T2,EuMycBoundlist$T3)))

EuMycUplistT=unique(union(EuMycUplist$T1,union(EuMycUplist$T2,EuMycUplist$T3)))
EuMycBoundlistUPT=intersect(EuMycBoundlistT,EuMycUplistT)
EuMyc.pol2.gs.boundUPT=list()
for(i in 1:length(EuMyc.pol2.gs)) EuMyc.pol2.gs.boundUPT[[i]]= intersect(EuMyc.pol2.gs.all[[i]], EuMycBoundlistUPT)

pdf('./figures/ExtDataFig10c.pdf', 18, 6)
	cumFigure3(matlist=EuMyc.mat, pollist=EuMyc.pol2.gs.boundUPT, plotName='', els=c(1:3), colList='EuMyc')
dev.off()

EuMycDownlistT=unique(union(EuMycDownlist$T1,union(EuMycDownlist$T2,EuMycDownlist$T3)))
EuMycBoundlistDOWNT=intersect(EuMycBoundlistT,EuMycDownlistT)
EuMyc.pol2.gs.boundDOWNT=list()
for(i in 1:length(EuMyc.pol2.gs)) EuMyc.pol2.gs.boundDOWNT[[i]]= intersect(EuMyc.pol2.gs.all[[i]], EuMycBoundlistDOWNT)

pdf('./figures/ExtDataFig10e.pdf', 18, 6)
	cumFigure3(matlist=EuMyc.mat, pollist=EuMyc.pol2.gs.boundDOWNT, plotName='', els=c(1:3), colList='EuMyc')
dev.off()


###########################
## 3T9 MycER, Pol2 sc899 ##
###########################

mycER.SI=list()
	mycER.SI$t0h= stallingIndex2(ChIPfiles$mycER$Pol2.0h, transcriptDB=txdb, countMode='transcript', upstream=300,downstream=300, cutoff=600,elongationOffset=3000)
	mycER.SI$t4h= stallingIndex2(ChIPfiles$mycER$Pol2.4h, transcriptDB=txdb, countMode='transcript', upstream=300,downstream=300, cutoff=600,elongationOffset=3000)


mycER.pol2.GR= list()
	mycER.pol2.GR$t0h= peaksRef$mycER$Pol2.0h
	mycER.pol2.GR$t4h= peaksRef$mycER$Pol2.4h

# GETBOUND2: TXDB + SCELTA SE ANCHE SU GB
mycER.pol2.gs=lapply(mycER.pol2.GR, getBound3, db=txdb, up=2000, down=1000, GB=FALSE)
for(i in 1:length(mycER.pol2.gs)) mycER.pol2.gs[[i]]=unlist(eg2gs[mycER.pol2.gs[[i]]])


mycERBoundlist=list()
	mycERBoundlist$t0h= rownames(mycERexprBindMat)[!is.na(mycERexprBindMat$Myc.0h.int)]
	mycERBoundlist$t4h= rownames(mycERexprBindMat)[!is.na(mycERexprBindMat$Myc.4h.int)]

mycER4sU=read.csv('./data/sabo2014_RNA-Seq_mycER_filtered.csv', header=TRUE, stringsAsFactor=FALSE)
log2fc=log2(mycER4sU$X4sU.t4h/mycER4sU$X4sU.t0h)
mycER4sUup=list(up=unique(mycER4sU$geneID[which(log2fc>0.5)]))
mycER4sUdown=list(up=unique(mycER4sU$geneID[which(log2fc<(-0.5))]))


mycER.mat=list()
	mycER.mat$SI= cbind(t0h=mycER.SI$t0h$SI, t4h=mycER.SI$t4h$SI)
	rownames(mycER.mat$SI)= mycER.SI$t0h$gene_id
	rownames(mycER.mat$SI)= eg2gs[rownames(mycER.mat$SI)]
	mycER.mat$TSS= cbind(t0h=mycER.SI$t0h$TSS, t4h=mycER.SI$t4h$TSS)
	rownames(mycER.mat$TSS)= rownames(mycER.mat$SI)
	mycER.mat$GB=  cbind(t0h=mycER.SI$t0h$GB, t4h=mycER.SI$t4h$GB)
	rownames(mycER.mat$GB)= rownames(mycER.mat$SI)

mycER.pol2.gs.all=list()
	for(i in 1:length(mycER.pol2.gs)) mycER.pol2.gs.all[[i]]= intersect(mycER.pol2.gs[[i]], rownames(mycER.mat$SI))

pdf('./figures/ExtDataFig10b.pdf', 18, 6)
	cumFigure3(matlist=mycER.mat, pollist=mycER.pol2.gs.all, plotName='', colList='mycER')
dev.off()


# UP/DOWN 4sU
mycER.pol2.gs.4sUUP=list()
for(i in 1:length(mycER.pol2.gs)) mycER.pol2.gs.4sUUP[[i]]= intersect(mycER.pol2.gs.all[[i]], unlist(mycER4sUup))

mycER.pol2.gs.4sUDOWN=list()
for(i in 1:length(mycER.pol2.gs)) mycER.pol2.gs.4sUDOWN[[i]]= intersect(mycER.pol2.gs.all[[i]], unlist(mycER4sUdown)) 

# MYC BOUND UP/DOWN/NODEG 4sU GENES @4h
mycER.pol2.gs.bound4sUUP=list()
for(i in 1:length(mycER.pol2.gs)) mycER.pol2.gs.bound4sUUP[[i]]= intersect(mycER.pol2.gs.4sUUP[[i]], mycERBoundlist$t4h)

pdf('./figures/ExtDataFig10d.pdf', 18, 6)
	cumFigure3(matlist=mycER.mat, pollist=mycER.pol2.gs.bound4sUUP, plotName='', colList='mycER')
dev.off()

mycER.pol2.gs.bound4sUDOWN=list()
for(i in 1:length(mycER.pol2.gs)) mycER.pol2.gs.bound4sUDOWN[[i]]= intersect(mycER.pol2.gs.4sUDOWN[[i]], mycERBoundlist$t4h)

pdf('./figures/ExtDataFig10f.pdf', 18, 6)
	cumFigure3(matlist=mycER.mat, pollist=mycER.pol2.gs.bound4sUDOWN, plotName='', colList='mycER', xaxis=TRUE)
dev.off()
