# Supplementary material for: Selective transcriptional regulation by Myc: Experimental design and computational analysis of high-throughput sequencing data
Source: Data Brief. 2015 Feb 12;3:40–6. doi: 10.1016/j.dib.2015.02.003 (PMC4510069; doi:10.1016/j.dib.2015.02.003)
Supplement: Supplementary file 1 — Supplementary data [file mmc1.zip › filemapping_GEO.R]

# BAM and BED files listed below can be retrieved in the GEO DB series id GSE51011 with the specified GSM sample id

# set of peaks were converted into GRanges objects based on this file (see below), saved in the ./data/ directory and will be automatically loaded with the R command line:
# source('analysisEnvironment.R')
# which is the first line of the saboEtAl2014_Figures.R, saboEtAl2014_ExtData.R and saboEtAl2014_ExtData10.R files

library(compEpiTools)

####### DNAseI-seq enriched regions
DNAseIpeaks= list()
DNAseIpeaks$t0h.A= /GEO_GSE51011/GSM1230377 
DNAseIpeaks$t0h.B= /GEO_GSE51011/TBD
DNAseIpeaks$t4h.A= /GEO_GSE51011/GSM1230377 
DNAseIpeaks$t4h.B= /GEO_GSE51011/TBD
save(DNAseIpeaks, file='./data/DNAseIpeaks.rda', compress=TRUE)

##############################
####### listing BAM ChIP files
##############################
ChIPfiles= list(EuMyc=list(), mycER= list(), P493= list(), Serum= list())

####### EuMyc B-cell lymphoma
# Myc
	ChIPfiles$EuMyc$Myc.C1= /GEO_GSE51011/GSM1234471 	
	ChIPfiles$EuMyc$Myc.P1= /GEO_GSE51011/GSM1234472 	
	ChIPfiles$EuMyc$Myc.P2= /GEO_GSE51011/GSM1234473 	
	ChIPfiles$EuMyc$Myc.P3= /GEO_GSE51011/GSM1234474
	ChIPfiles$EuMyc$Myc.T27= /GEO_GSE51011/GSM1234475 	
	ChIPfiles$EuMyc$Myc.T29= /GEO_GSE51011/GSM1234476 	
	ChIPfiles$EuMyc$Myc.T31= /GEO_GSE51011/GSM1234477 	
# Pol2
	ChIPfiles$EuMyc$Pol2.C1= /GEO_GSE51011/GSM1234478 	
	ChIPfiles$EuMyc$Pol2.P1= /GEO_GSE51011/GSM1234479 	
	ChIPfiles$EuMyc$Pol2.T27= /GEO_GSE51011/GSM1234480
	ChIPfiles$EuMyc$Pol2.T29= /GEO_GSE51011/GSM1234481 	
	ChIPfiles$EuMyc$Pol2.T31= /GEO_GSE51011/GSM1234482 	
# H3K4me1
	ChIPfiles$EuMyc$K4me1.C1= /GEO_GSE51011/GSM1234488 	
	ChIPfiles$EuMyc$K4me1.C2= /GEO_GSE51011/GSM1234519 	
	ChIPfiles$EuMyc$K4me1.P1= /GEO_GSE51011/GSM1234489 	
	ChIPfiles$EuMyc$K4me1.P2= /GEO_GSE51011/GSM1234520 
	ChIPfiles$EuMyc$K4me1.T27= /GEO_GSE51011/GSM1234490 	
	ChIPfiles$EuMyc$K4me1.T29= /GEO_GSE51011/GSM1234491
	ChIPfiles$EuMyc$K4me1.T31= /GEO_GSE51011/GSM1234492 	
# H3K4me3
	ChIPfiles$EuMyc$K4me3.C1= /GEO_GSE51011/GSM1234483 	
	ChIPfiles$EuMyc$K4me3.C2= /GEO_GSE51011/GSM1234517 	
	ChIPfiles$EuMyc$K4me3.P1= /GEO_GSE51011/GSM1234484 	
	ChIPfiles$EuMyc$K4me3.P2= /GEO_GSE51011/GSM1234518 	
	ChIPfiles$EuMyc$K4me3.T27= /GEO_GSE51011/GSM1234485 	
	ChIPfiles$EuMyc$K4me3.T29= /GEO_GSE51011/GSM1234486 	
	ChIPfiles$EuMyc$K4me3.T31= /GEO_GSE51011/GSM1234487
# H3K27ac
	ChIPfiles$EuMyc$K27ac.C1= /GEO_GSE51011/GSM1234493 	
	ChIPfiles$EuMyc$K27ac.P1= /GEO_GSE51011/GSM1234494 	
	ChIPfiles$EuMyc$K27ac.T27= /GEO_GSE51011/GSM1234495 	
	ChIPfiles$EuMyc$K27ac.T29= /GEO_GSE51011/GSM1234496 	
	ChIPfiles$EuMyc$K27ac.T31= /GEO_GSE51011/GSM1234497 	

####### mycER 3T9 fibroblasts
# Myc
	ChIPfiles$mycER$Myc.0h= /GEO_GSE51011/GSM1234508
	ChIPfiles$mycER$Myc.4h= /GEO_GSE51011/GSM1234509 
# Pol2
	ChIPfiles$mycER$Pol2.0h= /GEO_GSE51011/GSM1234505 	
	ChIPfiles$mycER$Pol2.4h= /GEO_GSE51011/GSM1234506 	
# H3K4me1
	ChIPfiles$mycER$K4me1.0h= /GEO_GSE51011/GSM1234512
	ChIPfiles$mycER$K4me1.4h= /GEO_GSE51011/GSM1234513 	
# H3K4me3
	ChIPfiles$mycER$K4me3.0h= /GEO_GSE51011/GSM1234510 	
	ChIPfiles$mycER$K4me3.4h= /GEO_GSE51011/GSM1234511 	
# H3K27ac
	ChIPfiles$mycER$K27ac.0h= /GEO_GSE51011/GSM1234514 	
	ChIPfiles$mycER$K27ac.4h= /GEO_GSE51011/GSM1234515 

####### P493
# Myc
	ChIPfiles$P493$Myc.t0h= /GEO_GSE51011/GSM1234499 	
	ChIPfiles$P493$Myc.t1h= /GEO_GSE51011/TBD
	ChIPfiles$P493$Myc.t24h= /GEO_GSE51011/TBD
	ChIPfiles$P493$Myc.growing= /GEO_GSE51011/GSM1234501 	
	ChIPfiles$P493$Myc.low= /GEO_GSE51011/GSM1234500
# Pol2
	ChIPfiles$P493$Pol2.t0h= /GEO_GSE51011/GSM1234502 	
	ChIPfiles$P493$Pol2.t24h= /GEO_GSE51011/GSM1234504 	
# H3K4me3
	ChIPfiles$P493$K4me3.t0h= /GEO_GSE51011/TBD
	ChIPfiles$P493$K4me3.t24h= /GEO_GSE51011/TBD
# H3K27ac
	ChIPfiles$P493$K27ac.t0h= /GEO_GSE51011/TBD 
	ChIPfiles$P493$K27ac.t24h= /GEO_GSE51011/TBD

####### Serum
# Myc
	ChIPfiles$Serum$Myc.0h= /GEO_GSE51011/TBD 
	ChIPfiles$Serum$Myc.1h= /GEO_GSE51011/TBD 
	ChIPfiles$Serum$Myc.2h= /GEO_GSE51011/TBD 

# the following file is not provided as it contained private links. It should be created based on GEO samples files.
##save(ChIPfiles, file='./data/ChIPfiles.rda', compress=TRUE)


##############################
####### listing BAM input files
##############################
InputFiles= list(EuMyc=list(), mycER= list(), P493= list(), Serum= list())

####### EuMyc
# Myc
	InputFiles$EuMyc$Myc.C1= /GEO_GSE51011/TBD 
	InputFiles$EuMyc$Myc.P1= /GEO_GSE51011/TBD 
	InputFiles$EuMyc$Myc.P2= /GEO_GSE51011/GSM1234498
	InputFiles$EuMyc$Myc.P3= /GEO_GSE51011/GSM1234498
	InputFiles$EuMyc$Myc.T27= /GEO_GSE51011/GSM1234498
	InputFiles$EuMyc$Myc.T29= /GEO_GSE51011/GSM1234498
	InputFiles$EuMyc$Myc.T31= /GEO_GSE51011/GSM1234498

####### mycER
# Myc
	InputFiles$mycER$Myc.0h= /GEO_GSE51011/GSM1234516 
	InputFiles$mycER$Myc.4h= /GEO_GSE51011/GSM1234516

####### P493
# Myc
	InputFiles$P493$Myc.no= /GEO_GSE51011/GSM894093
	InputFiles$P493$Myc.low= /GEO_GSE51011/GSM894093
	InputFiles$P493$Myc.high= /GEO_GSE51011/GSM894093
	InputFiles$P493$Myc.growing= /GEO_GSE51011/GSM894093
	InputFiles$P493$Myc.low= /GEO_GSE51011/GSM894093

####### Serum
# Myc
	InputFiles$Serum$Myc.0h= /GEO_GSE51011/TBD
	InputFiles$Serum$Myc.1h= /GEO_GSE51011/TBD 
	InputFiles$Serum$Myc.2h= /GEO_GSE51011/TBD 

# the following file is not provided as it contained private links. It should be created based on GEO samples files.
##save(InputFiles, file='./data/InputFiles.rda', compress=TRUE)


##############################
####### listing MACS peaks BED files
##############################
macsfiles= list(EuMyc=list(), mycER= list(), P493= list(), Serum= list())

####### EuMyc
# Myc
	macsfiles$EuMyc$Myc.C1= /GEO_GSE51011/GSM1234471 
	macsfiles$EuMyc$Myc.P1= /GEO_GSE51011/GSM1234472 
	macsfiles$EuMyc$Myc.P2= /GEO_GSE51011/GSM1234473 
	macsfiles$EuMyc$Myc.P3= /GEO_GSE51011/GSM1234474 
	macsfiles$EuMyc$Myc.T27= /GEO_GSE51011/GSM1234475 
	macsfiles$EuMyc$Myc.T29= /GEO_GSE51011/GSM1234476 
	macsfiles$EuMyc$Myc.T31= /GEO_GSE51011/GSM1234477 
# Pol2
	macsfiles$EuMyc$Pol2.C1= /GEO_GSE51011/GSM1234478
	macsfiles$EuMyc$Pol2.P1= /GEO_GSE51011/GSM1234479
	macsfiles$EuMyc$Pol2.T27= /GEO_GSE51011/GSM1234480
	macsfiles$EuMyc$Pol2.T29= /GEO_GSE51011/GSM1234481
	macsfiles$EuMyc$Pol2.T31= /GEO_GSE51011/GSM1234482
# H3K4me1
	macsfiles$EuMyc$K4me1.C1= /GEO_GSE51011/GSM1234488
	macsfiles$EuMyc$K4me1.C2= /GEO_GSE51011/GSM1234519
	macsfiles$EuMyc$K4me1.P1= /GEO_GSE51011/GSM1234489
	macsfiles$EuMyc$K4me1.P2= /GEO_GSE51011/GSM1234520
	macsfiles$EuMyc$K4me1.T27= /GEO_GSE51011/GSM1234490
	macsfiles$EuMyc$K4me1.T29= /GEO_GSE51011/GSM1234491
	macsfiles$EuMyc$K4me1.T31= /GEO_GSE51011/GSM1234492
# H3K4me3
	macsfiles$EuMyc$K4me3.C1= /GEO_GSE51011/GSM1234483
	macsfiles$EuMyc$K4me3.C2= /GEO_GSE51011/GSM1234517
	macsfiles$EuMyc$K4me3.P1= /GEO_GSE51011/GSM1234484
	macsfiles$EuMyc$K4me3.P2= /GEO_GSE51011/GSM1234517
	macsfiles$EuMyc$K4me3.T27= /GEO_GSE51011/GSM1234485
	macsfiles$EuMyc$K4me3.T29= /GEO_GSE51011/GSM1234486
	macsfiles$EuMyc$K4me3.T31= /GEO_GSE51011/GSM1234487
# H3K27ac
	macsfiles$EuMyc$K27ac.C1= /GEO_GSE51011/GSM1234493
	macsfiles$EuMyc$K27ac.P1= /GEO_GSE51011/GSM1234494
	macsfiles$EuMyc$K27ac.T27= /GEO_GSE51011/GSM1234495
	macsfiles$EuMyc$K27ac.T29= /GEO_GSE51011/GSM1234496
	macsfiles$EuMyc$K27ac.T31= /GEO_GSE51011/GSM1234497

####### mycER
# Myc
	macsfiles$mycER$Myc.0h= /GEO_GSE51011/GSM1234508
	macsfiles$mycER$Myc.4h= /GEO_GSE51011/GSM1234509
# Pol2
	macsfiles$mycER$Pol2.0h= /GEO_GSE51011/GSM1234505
	macsfiles$mycER$Pol2.4h= /GEO_GSE51011/GSM1234506
# H3K4me1
	macsfiles$mycER$K4me1.0h= /GEO_GSE51011/GSM1234512
	macsfiles$mycER$K4me1.4h= /GEO_GSE51011/GSM1234513
# H3K4me3
	macsfiles$mycER$K4me3.0h= /GEO_GSE51011/GSM1234510
	macsfiles$mycER$K4me3.4h= /GEO_GSE51011/GSM1234511
# H3K27ac
	macsfiles$mycER$K27ac.0h= /GEO_GSE51011/GSM1234514
	macsfiles$mycER$K27ac.4h= /GEO_GSE51011/GSM1234515

####### P493
# Myc
	macsfiles$P493$Myc.t0h= /GEO_GSE51011/GSM1234499
	macsfiles$P493$Myc.t1h= /GEO_GSE51011/TBD
	macsfiles$P493$Myc.t24h= /GEO_GSE51011/TBD
	macsfiles$P493$Myc.growing= /GEO_GSE51011/GSM1234501
	macsfiles$P493$Myc.low= /GEO_GSE51011/GSM1234500
# Pol2
	macsfiles$P493$Pol2.t0h= /GEO_GSE51011/GSM1234502
	macsfiles$P493$Pol2.t24h= /GEO_GSE51011/TBD
# H3K4me3
	macsfiles$P493$K4me3.t0h= /GEO_GSE51011/TBD
	macsfiles$P493$K4me3.t24h= /GEO_GSE51011/TBD
# H3K27ac
	macsfiles$P493$K27ac.t0h= /GEO_GSE51011/TBD
	macsfiles$P493$K27ac.t24h= /GEO_GSE51011/TBD

####### Serum
# Myc
	macsfiles$Serum$Myc.0h= /GEO_GSE51011/TBD
	macsfiles$Serum$Myc.1h= /GEO_GSE51011/TBD
	macsfiles$Serum$Myc.2h= /GEO_GSE51011/TBD

# the following file is not provided as it contained private links. It should be created based on GEO samples files.
## save(macsfiles, file='./data/macsfiles.rda', compress=TRUE)


# loading MACS peaks (pvalue<1e-8) and transforming in GRanges
	peaksRef= macsfiles
	for(cell in names(peaksRef)) {
		message(cell, '\n')
		for(cond in names(macsfiles[[cell]])) {
			cat(cond, ' ')
			data= read.table(macsfiles[[cell]][[cond]], header=T, stringsAsFactors=FALSE)
			inds= which(data[,'X.10.log10.pvalue.']>80) # header of the MACS xls file, corresponding to the MACS BED file uploaded on GEO
			if(length(inds)>0) data= data[inds,]
			gr= GRanges(seqnames=Rle(data[,1]), ranges= IRanges(start=data[,2], end=data[,3]), pvalue= data[,'X.10.log10.pvalue.'])
			peaksRef[[cell]][[cond]]= gr
		}
	}

# determining enrichment for Myc peaks
	for(i in 1:4) {
		message(i)
		mycinds= grep('Myc', names(peaksRef[[i]]))
		for(j in mycinds) {
			cat(j, ' ')
			chipCov= GRcoverage(Object= peaksRef[[i]][[j]], bam= ChIPfiles[[i]][[j]], Nnorm=TRUE, Snorm=FALSE)
			inputCov= GRcoverage(Object= peaksRef[[i]][[j]], bam= InputFiles[[i]][[j]], Nnorm=TRUE, Snorm=FALSE)
			enrichment= signif(log2(chipCov - inputCov),3)
			mcols(peaksRef[[i]][[j]])=  data.frame(pvalue= peaksRef[[i]][[j]]$pvalue, enrichment= enrichment) 
		}
	}
	save(peaksRef, file='./data/peaksRef.rda', compress=TRUE)


# determining summit for Myc peaks
	mycSummits= list()
	for(i in 1:4) {
		message(i)
		mycSummits[[i]]= list()
		mycinds= grep('Myc', names(peaksRef[[i]]))
		for(j in names(peaksRef[[i]])[mycinds]) {
			cat(j, ' ')
			mycSummits[[i]][[j]]= GRcoverageSummit(Object= peaksRef[[i]][[j]], bam= ChIPfiles[[i]][[j]])
			pvalue= peaksRef[[i]][[j]]$pvalue
			enrichment= peaksRef[[i]][[j]]$enrichment
			mcols(mycSummits[[i]][[j]])=  data.frame(pvalue= pvalue, enrichment= enrichment) 
		}
	}
	names(mycSummits)= names(peaksRef)
	save(mycSummits, file='./data/mycSummits.rda', compress=TRUE)


# refining peaks and summits
	# concatenating myc peaks over P replicates
	temp= c(peaksRef$EuMyc$Myc.P1, peaksRef$EuMyc$Myc.P2, peaksRef$EuMyc$Myc.P3)
	peaksRefRef.EuMyc= c(peaksRef$EuMyc[1], list(Myc.P= temp), peaksRef$EuMyc[5:12]) # 31187 pooled peaks, 17340 peaks after union
	# union and max pvalue over replicates for histone marks
	temp= unionMaxPvalue(peaksRef$EuMyc$K4me1.C1, peaksRef$EuMyc$K4me1.C2)
	peaksRefRef.EuMyc= c(peaksRefRef.EuMyc, list(K4me1.C= temp))
	temp= unionMaxPvalue(peaksRef$EuMyc$K4me1.P1, peaksRef$EuMyc$K4me1.P2)
	peaksRefRef.EuMyc= c(peaksRefRef.EuMyc, list(K4me1.P= temp), peaksRef$EuMyc[17:19])
	temp= unionMaxPvalue(peaksRef$EuMyc$K4me3.C1, peaksRef$EuMyc$K4me3.C2)
	peaksRefRef.EuMyc= c(peaksRefRef.EuMyc, list(K4me3.C= temp))
	temp= unionMaxPvalue(peaksRef$EuMyc$K4me3.P1, peaksRef$EuMyc$K4me3.P2)
	peaksRefRef.EuMyc= c(peaksRefRef.EuMyc, list(K4me3.P= temp), peaksRef$EuMyc[24:31])
	peaksRef= peaksRef
	peaksRef$EuMyc= peaksRefRef.EuMyc
	save(peaksRef, file='./data/peaksRef.rda', compress=TRUE)

	temp= c(mycSummits$EuMyc$Myc.P1, mycSummits$EuMyc$Myc.P2, mycSummits$EuMyc$Myc.P3)
	mycSummitsRef.EuMyc= c(mycSummits$EuMyc[1], list(Myc.P= temp), mycSummits$EuMyc[5:7])
	mycSummitsRef= mycSummits
	mycSummitsRef$EuMyc= mycSummitsRef.EuMyc
	save(mycSummitsRef, file='./data/mycSummitsRef.rda', compress=TRUE)
